# Supplementary material for: Relating hepatocellular carcinoma tumor samples and cell lines using gene expression data in translational research
Source: BMC Med Genomics. 2015 May 29;8(Suppl 2):S5. doi: 10.1186/1755-8794-8-S2-S5 (PMC4460709; doi:10.1186/1755-8794-8-S2-S5)
Supplement: Additional file 1 — Lists of differentially expressed genes. Table S1: genes up regulated in HCC tumors comparing to HCC cell lines. Table S2: genes down regulated in HCC tumors compared to HCC cell lines. Table S3: genes differentially expressed in tumors compared to non-tumors. Table S4: genes up regulated in tumors compared to cell lines and dysregulated in tumors compared to non-tumors. Table S5: genes down regulated in tumors compared to cell lines and dysregulated in tumors compared to non-tumors. [file 1755-8794-8-S2-S5-S1.xlsx]

## Sheet: S1_up_tumor_cell_line
*genes up regulated in HCC tumors comparing to HCC cell lines
Symbol	GeneID	p	p.adj	FC	log2FC
SUGT1L1	283507	3.70578e-146	8.05358e-143	46.2688	5.53197
KLHL32	114792	2.66583e-120	1.93117e-117	42.2379	5.40047
MSTN	2660	1.37572e-88	2.07985e-86	37.8551	5.24242
ZNF750	79755	1.42202e-84	1.80462e-82	34.8313	5.12231
CCDC7	221016	1.20713e-74	1.0188e-72	30.7877	4.94428
CDC14C	168448	3.03641e-108	1.14763e-105	29.6049	4.88776
IGJ	3512	6.94749e-73	5.49041e-71	29.2684	4.87127
SPIC	121599	2.3417e-75	2.03564e-73	27.5533	4.78415
ARL11	115761	2.01526e-95	4.27285e-93	27.4165	4.77697
C16orf54	283897	4.2056e-89	6.58725e-87	27.4128	4.77678
C5orf36	285600	1.14354e-46	3.06815e-45	25.7791	4.68813
TECRL	253017	7.18837e-41	1.42668e-39	25.1862	4.65456
ZNF674	641339	9.58869e-65	5.55697e-63	25.0083	4.64434
RGS1	5996	3.62954e-84	4.5398e-82	23.4284	4.55019
MGC27382	149047	2.02274e-103	6.16972e-101	22.2618	4.4765
TMEM232	642987	3.10458e-93	5.8039e-91	20.6879	4.37072
MS4A7	58475	1.4077e-134	1.88263e-131	19.9971	4.32172
USH2A	7399	7.09283e-86	9.34212e-84	18.7418	4.22819
GPR77	27202	1.55131e-88	2.3251e-86	18.7157	4.22618
GIMAP6	474344	5.24681e-140	7.60175e-137	17.8289	4.15614
GIMAP7	168537	4.24632e-91	7.30956e-89	17.1769	4.1024
MS4A4A	51338	3.32851e-123	3.04576e-120	16.2491	4.02229
DSG1	1828	6.69075e-68	4.30835e-66	15.8257	3.98419
ATP8B5P	158381	1.83685e-115	9.97984e-113	15.5739	3.96106
KLHDC1	122773	1.18096e-25	9.57211e-25	15.2316	3.929
IYD	389434	2.65205e-70	1.93733e-68	15.0864	3.91518
RNF180	285671	1.85075e-20	1.01891e-19	13.8898	3.79596
SLC6A1	6529	2.48359e-72	1.94503e-70	13.8147	3.78813
ZNF90	7643	3.72853e-65	2.18263e-63	13.0446	3.70538
C9	735	6.44382e-70	4.61038e-68	12.2909	3.61951
IGSF6	10261	4.02691e-76	3.68484e-74	11.8891	3.57157
LOC643763	643763	2.90529e-40	5.64372e-39	11.7085	3.54949
LILRB2	10288	1.27332e-50	4.0105e-49	11.6217	3.53875
PDE6C	5146	3.4651e-36	5.40308e-35	11.3688	3.50701
PRG4	10216	1.104e-79	1.14251e-77	11.3387	3.50318
RAD9B	144715	1.55078e-39	2.8898e-38	11.2453	3.49124
LCP2	3937	1.47487e-44	3.52711e-43	11.2425	3.49089
TCEAL7	56849	4.94052e-66	2.9825e-64	11.1637	3.48075
SIRPB2	284759	3.23565e-59	1.44987e-57	10.8536	3.4401
CYP4X1	260293	1.40937e-45	3.5512e-44	10.5412	3.39797
FN3K	64122	1.34834e-36	2.16456e-35	10.5333	3.39688
ADH1B	125	4.64422e-44	1.07947e-42	10.4286	3.38247
RGS18	64407	5.63963e-41	1.12315e-39	10.2957	3.36397
MMRN1	22915	1.95486e-83	2.39346e-81	10.1983	3.35025
ABCD2	225	2.48744e-17	1.06153e-16	10.1219	3.3394
C14orf53	440184	4.22345e-40	8.14068e-39	10.0203	3.32485
SCN11A	11280	1.6853e-59	7.69044e-58	10.009	3.32322
UROC1	131669	7.35109e-55	2.79052e-53	9.96304	3.31659
C10orf81	79949	1.67461e-24	1.24849e-23	9.74331	3.28441
CCDC102B	79839	4.6525e-21	2.67223e-20	9.73771	3.28358
VWF	7450	1.46055e-73	1.18108e-71	9.59641	3.26249
DPYS	1807	5.95792e-81	6.51475e-79	9.52914	3.25235
CASS4	57091	4.4941e-35	6.73572e-34	9.48753	3.24603
ALDOB	229	1.47328e-40	2.8943e-39	9.35847	3.22627
FASN	2194	3.56324e-26	2.98701e-25	9.35263	3.22537
ABCB11	8647	1.25809e-27	1.18106e-26	9.08873	3.18408
PLG	5340	1.18452e-22	7.78308e-22	9.04096	3.17648
POU1F1	5449	5.88563e-47	1.60137e-45	8.97262	3.16553
FAM66C	440078	1.23532e-22	8.11078e-22	8.93717	3.15982
LPA	4018	1.31e-66	8.07648e-65	8.91738	3.15662
PYHIN1	149628	1.66115e-53	5.96711e-52	8.91698	3.15656
CYP7A1	1581	2.48667e-51	8.09611e-50	8.87232	3.14931
IMPG1	3617	6.63379e-40	1.26881e-38	8.83442	3.14313
CFHR5	81494	4.55016e-45	1.11108e-43	8.78537	3.1351
SLC12A1	6557	1.82257e-29	1.91811e-28	8.78054	3.13431
SLC1A2	6506	3.06525e-33	4.08998e-32	8.75559	3.1302
TMEM119	338773	2.79188e-57	1.16123e-55	8.75068	3.1294
IRGM	345611	8.17117e-34	1.13833e-32	8.72562	3.12526
ZMAT1	84460	1.43102e-24	1.07286e-23	8.59762	3.10394
LDHD	197257	3.52939e-41	7.06121e-40	8.58977	3.10262
TREH	11181	1.52259e-48	4.38274e-47	8.56007	3.09762
GDF10	2662	5.53081e-12	1.47823e-11	8.47614	3.08341
TBX22	50945	5.77914e-18	2.61452e-17	8.47114	3.08256
SELE	6401	1.17891e-42	2.57171e-41	8.42697	3.07501
ENPP6	133121	2.21407e-28	2.18343e-27	8.42025	3.07386
P2RY14	9934	1.46312e-26	1.25806e-25	8.37424	3.06596
CLEC3B	7123	1.27763e-58	5.60932e-57	8.3599	3.06349
ACSM1	116285	2.7066e-37	4.4731e-36	8.32035	3.05664
GYS2	2998	1.04039e-27	9.79864e-27	8.27127	3.04811
TRAT1	50852	1.99438e-50	6.23638e-49	8.13871	3.0248
RNASE6	6039	2.93354e-40	5.69224e-39	8.12678	3.02268
DEFB132	400830	2.92601e-44	6.86527e-43	8.08582	3.01539
GPR82	27197	3.24602e-60	1.55898e-58	8.04767	3.00857
PCDHGB7	56099	1.33808e-33	1.8405e-32	8.03094	3.00557
DYDC1	143241	5.13124e-34	7.22947e-33	7.99901	2.99982
GIMAP8	155038	1.41553e-54	5.30398e-53	7.91481	2.98455
EPHA3	2042	2.68818e-25	2.12923e-24	7.88986	2.98
ABHD12B	145447	2.1194e-53	7.51997e-52	7.87062	2.97648
GJA5	2702	7.91287e-50	2.41781e-48	7.85389	2.97341
MORC1	27136	1.82462e-31	2.16835e-30	7.84282	2.97137
G6PC	2538	8.04203e-21	4.53368e-20	7.7971	2.96294
OSM	5008	1.17469e-56	4.74957e-55	7.78431	2.96057
PTPRC	5788	1.44006e-22	9.37709e-22	7.75592	2.9553
FAM186A	121006	5.45246e-43	1.203e-41	7.74967	2.95414
CAPS2	84698	2.9959e-19	1.50932e-18	7.732	2.95084
SLC9A11	284525	4.12616e-41	8.24567e-40	7.63997	2.93357
CRP	1401	3.60146e-84	4.53732e-82	7.63419	2.93248
ADH1A	124	6.56389e-22	4.0612e-21	7.60588	2.92712
MAGEB18	286514	6.30329e-17	2.60059e-16	7.60573	2.92709
PLCL1	5334	1.08608e-25	8.82773e-25	7.58197	2.92257
ENPEP	2028	1.20137e-18	5.77629e-18	7.5417	2.91489
LILRB4	11006	1.84084e-36	2.93354e-35	7.47636	2.90234
RFPL1	5988	7.25807e-38	1.23352e-36	7.45835	2.89886
C1orf173	127254	8.59954e-62	4.37169e-60	7.4243	2.89225
OTC	5009	3.24412e-45	8.00031e-44	7.26243	2.86045
NAALADL2	254827	1.61144e-27	1.49981e-26	7.23966	2.85592
ASCL2	430	7.28556e-63	3.86179e-61	7.23463	2.85492
CNTN3	5067	8.29142e-14	2.59038e-13	7.21193	2.85038
C21orf130	284835	4.31239e-34	6.10051e-33	7.17626	2.84323
ZNF599	148103	4.30752e-31	4.97943e-30	7.13773	2.83546
CCL18	6362	2.95283e-68	1.95201e-66	7.13313	2.83454
GBP4	115361	8.22094e-26	6.73876e-25	7.1295	2.8338
CTCFL	140690	2.2442e-30	2.4852e-29	7.06279	2.82024
ACSL6	23305	9.59715e-42	1.97931e-40	7.04439	2.81647
FAM196A	642938	1.23163e-28	1.23561e-27	7.03562	2.81468
ITIH1	3697	2.5074e-28	2.46431e-27	7.03559	2.81467
CD226	10666	2.18853e-46	5.77386e-45	6.9982	2.80698
CDH5	1003	7.55408e-33	9.83785e-32	6.98353	2.80396
F9	2158	1.50287e-65	8.88739e-64	6.97789	2.80279
DMGDH	29958	2.06188e-40	4.03239e-39	6.96453	2.80003
CPN2	1370	1.62447e-18	7.71668e-18	6.92705	2.79224
SYCE1	93426	2.19652e-21	1.30337e-20	6.90047	2.78669
SLC26A7	115111	4.81769e-56	1.92111e-54	6.88963	2.78443
CYP2A7	1549	4.73732e-32	5.88308e-31	6.88502	2.78346
TAT	6898	4.32935e-47	1.18349e-45	6.87205	2.78074
DTHD1	401124	2.21675e-33	3.0016e-32	6.86849	2.77999
CCDC110	256309	1.42287e-30	1.5919e-29	6.84837	2.77576
CYP2C8	1558	1.48468e-40	2.91011e-39	6.8483	2.77575
GPR88	54112	1.33363e-32	1.71625e-31	6.78509	2.76237
OIT3	170392	1.67375e-59	7.65786e-58	6.77144	2.75946
LECT2	3950	7.61653e-32	9.33858e-31	6.75295	2.75552
STL	7955	7.46181e-25	5.71754e-24	6.74471	2.75376
LTB4R2	56413	1.42696e-24	1.07028e-23	6.71141	2.74662
IFNA1	3439	4.89857e-21	2.80985e-20	6.66939	2.73756
CD69	969	5.36824e-26	4.45287e-25	6.66136	2.73582
ZNF763	284390	1.12698e-19	5.8699e-19	6.57485	2.71696
C1QC	714	2.0882e-38	3.67836e-37	6.57358	2.71668
ZCWPW2	152098	1.06734e-23	7.54343e-23	6.56909	2.71569
MLNR	2862	1.4821e-33	2.02896e-32	6.53778	2.7088
MNDA	4332	2.62499e-30	2.89215e-29	6.52702	2.70642
CCDC30	728621	1.12755e-23	7.95278e-23	6.50915	2.70247
HLA-DPB1	3115	9.31479e-32	1.13488e-30	6.48472	2.69704
TYROBP	7305	2.02279e-49	6.1056e-48	6.48082	2.69618
TMEM100	55273	8.35024e-30	8.97818e-29	6.46488	2.69262
ZNF677	342926	5.62519e-11	1.38096e-10	6.4636	2.69234
RYR1	6261	6.74824e-51	2.16467e-49	6.43039	2.68491
XYLT1	64131	2.77482e-17	1.17752e-16	6.41512	2.68148
FAM20A	54757	2.50513e-27	2.29474e-26	6.41275	2.68094
P2RY13	53829	3.83153e-33	5.07349e-32	6.40794	2.67986
ESM1	11082	4.76548e-24	3.44645e-23	6.37879	2.67328
C8orf45	157777	7.93701e-32	9.71781e-31	6.3654	2.67025
ACOT12	134526	6.85062e-21	3.88343e-20	6.34812	2.66633
AGBL3	340351	3.36714e-23	2.28765e-22	6.3435	2.66528
MDN1	23195	1.23718e-64	7.14606e-63	6.33809	2.66405
UBE2U	148581	3.17305e-31	3.71492e-30	6.31604	2.65902
RACGAP1P	83956	4.02688e-44	9.41012e-43	6.2462	2.64298
LOC285780	285780	1.30558e-34	1.90427e-33	6.24476	2.64265
HCG11	493812	6.65684e-17	2.73931e-16	6.23427	2.64022
RANBP3L	202151	9.23147e-14	2.86912e-13	6.21506	2.63577
LMOD3	56203	2.99039e-52	1.00758e-50	6.20166	2.63265
C11orf87	399947	4.79949e-10	1.09191e-09	6.14492	2.61939
FETUB	26998	1.14731e-32	1.47866e-31	6.09369	2.60732
ZNF831	128611	2.02994e-42	4.36249e-41	6.08486	2.60522
LRRC2	79442	4.70563e-36	7.30464e-35	6.07703	2.60337
PPM1L	151742	4.18481e-22	2.62566e-21	6.07453	2.60277
SH2D3C	10044	6.33488e-32	7.80568e-31	6.07361	2.60255
EYS	346007	2.88389e-31	3.39009e-30	6.04848	2.59657
ANKRD24	170961	4.66731e-72	3.60648e-70	6.01357	2.58822
HAO1	54363	2.68059e-23	1.83483e-22	5.99112	2.58283
LOC441666	441666	1.59646e-13	4.86437e-13	5.97537	2.57903
PCDH8	5100	1.48457e-45	3.73526e-44	5.96601	2.57677
HLA-DQA1	3117	1.61011e-62	8.38126e-61	5.95893	2.57505
MMP21	118856	3.39484e-32	4.27391e-31	5.9388	2.57017
MYH4	4622	8.91337e-11	2.15293e-10	5.9321	2.56854
LOC374491	374491	2.83372e-12	7.76716e-12	5.92739	2.5674
ZNF876P	642280	8.50308e-16	3.17173e-15	5.9266	2.56721
RNASE7	84659	2.39217e-54	8.88682e-53	5.92169	2.56601
C10orf79	80217	1.33851e-38	2.38192e-37	5.92007	2.56561
ZNF366	167465	4.10503e-31	4.758e-30	5.88862	2.55793
ATP8B4	79895	1.8645e-24	1.38708e-23	5.88085	2.55603
F13B	2165	1.7997e-19	9.24632e-19	5.86628	2.55245
CBLN4	140689	6.26796e-36	9.66089e-35	5.83149	2.54386
APOF	319	1.62241e-21	9.74344e-21	5.81141	2.53889
CWH43	80157	1.78657e-29	1.8825e-28	5.80236	2.53664
HIST1H2BO	8348	6.39059e-29	6.51271e-28	5.80105	2.53632
SCGB2A1	4246	8.46192e-37	1.37238e-35	5.76886	2.52829
SLC22A1	6580	3.68386e-31	4.28699e-30	5.74917	2.52335
NECAB1	64168	1.01655e-23	7.1903e-23	5.74182	2.52151
YJEFN3	374887	8.74828e-24	6.2106e-23	5.73999	2.52105
PDX1	3651	1.31658e-31	1.58081e-30	5.73702	2.5203
C1QB	713	2.74845e-36	4.33224e-35	5.72528	2.51735
MMRN2	79812	2.03218e-31	2.4035e-30	5.70607	2.5125
CCDC152	100129792	2.03235e-20	1.11641e-19	5.66682	2.50254
ALPL	249	1.04245e-46	2.80558e-45	5.66512	2.50211
CCDC39	339829	1.1341e-25	9.21379e-25	5.65591	2.49976
RSPH4A	345895	8.58791e-18	3.82648e-17	5.64893	2.49798
TFEC	22797	1.09829e-18	5.29528e-18	5.63329	2.49398
RAPGEF4	11069	2.6768e-16	1.04535e-15	5.63121	2.49344
C1orf228	339541	4.15779e-46	1.08053e-44	5.62554	2.49199
KCNH8	131096	1.52552e-23	1.06048e-22	5.62372	2.49152
ANGPT2	285	2.25881e-90	3.74017e-88	5.6199	2.49054
CXorf21	80231	8.57747e-26	7.02439e-25	5.59798	2.48491
CES4	51716	1.10667e-40	2.18644e-39	5.5801	2.48029
TXLNB	167838	1.81968e-32	2.32283e-31	5.5138	2.46305
SLC26A4	5172	3.8224e-21	2.21669e-20	5.50395	2.46047
C15orf33	196951	1.89114e-13	5.72015e-13	5.45996	2.44889
LOC283731	283731	3.88204e-46	1.01038e-44	5.44251	2.44427
PRTN3	5657	2.50852e-30	2.76909e-29	5.39339	2.43119
C5orf13	9315	2.2254e-20	1.21938e-19	5.3799	2.42758
THEMIS	387357	4.07872e-37	6.70252e-36	5.37143	2.42531
KLRC4	8302	1.85206e-16	7.32148e-16	5.37091	2.42517
KRTAP4-7	100132476	4.20678e-15	1.47517e-14	5.36177	2.42271
FYB	2533	1.69313e-31	2.01567e-30	5.3614	2.42261
RASIP1	54922	5.47827e-24	3.94881e-23	5.35937	2.42206
CAGE1	285782	6.53451e-27	5.76989e-26	5.34425	2.41799
FLT4	2324	9.48833e-40	1.7892e-38	5.32825	2.41366
VSIG4	11326	6.93729e-47	1.88162e-45	5.32384	2.41247
ANKRD45	339416	7.50807e-23	4.98988e-22	5.30969	2.40863
ABCC9	10060	3.08782e-28	3.01431e-27	5.28612	2.40221
SIGLEC8	27181	4.8416e-50	1.49248e-48	5.28031	2.40062
TIE1	7075	6.68139e-59	2.95579e-57	5.27455	2.39905
CXCL13	10563	1.76996e-36	2.82316e-35	5.27384	2.39885
NAPSB	256236	3.70383e-62	1.89955e-60	5.26014	2.3951
ATP6V1C2	245973	7.83335e-30	8.45231e-29	5.24579	2.39116
PARP15	165631	3.40982e-68	2.22869e-66	5.24006	2.38958
UPP2	151531	2.92412e-36	4.59248e-35	5.22397	2.38515
ACADL	33	7.99274e-23	5.30388e-22	5.19275	2.3765
EMCN	51705	1.97233e-58	8.55135e-57	5.16768	2.36952
GABRA1	2554	6.79485e-27	5.98759e-26	5.16308	2.36823
FOXD2	2306	2.46001e-28	2.42047e-27	5.15754	2.36668
OSTalpha	200931	1.07037e-13	3.30658e-13	5.14098	2.36204
C1QTNF4	114900	1.08147e-29	1.15494e-28	5.1312	2.3593
ABCC11	85320	2.16934e-16	8.52342e-16	5.11335	2.35427
CCDC67	159989	1.16455e-41	2.38479e-40	5.10476	2.35184
ENTPD1	953	4.17391e-25	3.27176e-24	5.09881	2.35016
GPR183	1880	6.04948e-35	8.98174e-34	5.0968	2.34959
SLC25A31	83447	8.80929e-20	4.61877e-19	5.09622	2.34943
MYCT1	80177	2.6343e-32	3.33333e-31	5.09096	2.34794
LILRB5	10990	6.13272e-18	2.76729e-17	5.07884	2.3445
DGKB	1607	2.69179e-33	3.61107e-32	5.07682	2.34392
GLYATL1	92292	3.75753e-49	1.11673e-47	5.069	2.3417
INMT	11185	2.37194e-25	1.88476e-24	5.05726	2.33836
FCAMR	83953	7.84883e-35	1.15742e-33	5.0542	2.33748
ERG	2078	1.90816e-31	2.26452e-30	5.05084	2.33652
SPI1	6688	6.04172e-39	1.09304e-37	5.04002	2.33343
CMAH	8418	6.42252e-46	1.64936e-44	5.02742	2.32982
ANGPTL1	9068	2.84798e-17	1.20798e-16	5.01483	2.3262
IL33	90865	1.42805e-11	3.69741e-11	5.01291	2.32565
SAMD12	401474	4.2009e-29	4.31659e-28	5.00624	2.32373
GALP	85569	3.03466e-30	3.33506e-29	4.99344	2.32003
FLJ40330	645784	1.212e-07	2.28594e-07	4.9889	2.31872
SOX18	54345	2.71279e-17	1.15204e-16	4.98754	2.31833
AFM	173	3.17181e-34	4.52751e-33	4.97699	2.31527
ADH4	127	3.28721e-14	1.06945e-13	4.96725	2.31245
C8A	731	1.915e-21	1.14217e-20	4.95221	2.30807
C4orf35	85438	3.22933e-17	1.36209e-16	4.94703	2.30656
C12orf74	338809	2.9134e-28	2.85204e-27	4.94589	2.30623
SIGLEC11	114132	2.14772e-36	3.41318e-35	4.94481	2.30592
TRPC5	7224	7.95942e-39	1.43253e-37	4.91846	2.29821
EFCAB6	64800	4.04417e-33	5.34286e-32	4.89081	2.29007
MYO3B	140469	3.96644e-27	3.56938e-26	4.88868	2.28944
CXCL11	6373	4.88299e-27	4.36257e-26	4.87761	2.28617
TCTE3	6991	1.30091e-26	1.12358e-25	4.84379	2.27614
SCN4B	6330	4.00519e-45	9.82148e-44	4.84161	2.27549
EMR2	30817	9.99336e-33	1.29178e-31	4.83949	2.27486
CSPG4	1464	1.98805e-19	1.01809e-18	4.83543	2.27365
CDHR5	53841	5.64485e-33	7.40131e-32	4.81818	2.26849
UGT2B15	7366	4.01917e-16	1.54118e-15	4.80461	2.26442
HPR	3250	4.92009e-17	2.04741e-16	4.80455	2.2644
TIGD6	81789	1.78984e-21	1.0723e-20	4.80008	2.26306
GAPT	202309	7.91109e-26	6.49703e-25	4.79624	2.2619
HMGCS2	3158	2.08686e-18	9.81128e-18	4.79607	2.26185
MTMR7	9108	4.0677e-36	6.33133e-35	4.78402	2.25822
TMEM132B	114795	8.51479e-18	3.79975e-17	4.77607	2.25583
SLC38A4	55089	5.35938e-16	2.02649e-15	4.764	2.25217
ATP2B2	491	2.08323e-31	2.46221e-30	4.76169	2.25147
LY75	4065	1.34935e-13	4.13971e-13	4.74869	2.24753
ABCA9	10350	1.59464e-23	1.10632e-22	4.74027	2.24497
PTGDR	5729	1.74727e-11	4.48119e-11	4.72271	2.23962
FOLH1	2346	4.87714e-12	1.31231e-11	4.71699	2.23787
EDNRB	1910	5.52141e-34	7.7478e-33	4.7148	2.2372
FLT1	2321	2.54175e-34	3.64913e-33	4.69982	2.2326
AOC3	8639	9.3888e-12	2.46428e-11	4.6994	2.23248
PCDHGB6	56100	3.23269e-28	3.15219e-27	4.68976	2.22951
SORCS3	22986	4.03185e-15	1.41526e-14	4.68115	2.22686
LOC255167	255167	7.7208e-48	2.14774e-46	4.67926	2.22628
MSMB	4477	5.38566e-28	5.18467e-27	4.66177	2.22088
MSR1	4481	4.42373e-49	1.31024e-47	4.66164	2.22084
IGLL3	91353	1.63493e-09	3.57591e-09	4.65421	2.21854
UNC80	285175	6.77398e-21	3.84375e-20	4.64156	2.21461
IRAK3	11213	1.12488e-14	3.81753e-14	4.62689	2.21004
RPE65	6121	2.1236e-19	1.08527e-18	4.60149	2.2021
SCN7A	6332	4.7713e-46	1.2326e-44	4.58492	2.1969
MPEG1	219972	1.09211e-55	4.24774e-54	4.55335	2.18693
MS4A2	2206	8.16338e-49	2.38937e-47	4.53785	2.18201
HIC1	3090	5.25773e-32	6.51074e-31	4.53724	2.18181
OLFM4	10562	2.30362e-17	9.872e-17	4.53571	2.18133
RBM46	166863	7.09953e-27	6.24974e-26	4.53536	2.18122
FLJ26850	400710	3.12049e-21	1.82608e-20	4.53388	2.18075
GPR128	84873	1.33445e-36	2.14623e-35	4.52762	2.17875
KLHL6	89857	2.90601e-51	9.44372e-50	4.51897	2.17599
APOB48R	55911	3.00725e-46	7.88597e-45	4.51113	2.17349
PLA2G7	7941	6.91826e-10	1.55482e-09	4.50492	2.1715
ABCA13	154664	5.31955e-10	1.2066e-09	4.49542	2.16845
VNN3	55350	3.26386e-24	2.39029e-23	4.49365	2.16789
CCDC158	339965	6.67231e-24	4.78963e-23	4.48438	2.16491
CCDC65	85478	5.30092e-26	4.40333e-25	4.48299	2.16446
BHLHE23	128408	1.0842e-11	2.8333e-11	4.47598	2.1622
CD8B	926	1.6068e-25	1.29153e-24	4.47177	2.16084
ZNF132	7691	7.99771e-14	2.50312e-13	4.47173	2.16083
SLC22A11	55867	7.83683e-30	8.45231e-29	4.46947	2.1601
STX19	415117	1.73177e-27	1.60751e-26	4.46867	2.15985
SLC28A1	9154	1.79272e-42	3.87407e-41	4.46018	2.1571
COX6A2	1339	9.41456e-32	1.14623e-30	4.45786	2.15635
CHL1	10752	4.95042e-25	3.85264e-24	4.45704	2.15609
FAM185A	222234	2.27618e-18	1.06639e-17	4.45686	2.15603
LOC100128288	100128288	2.54092e-14	8.35409e-14	4.45296	2.15476
CRISP3	10321	7.66306e-13	2.20251e-12	4.44786	2.15311
RCSD1	92241	2.41588e-30	2.67022e-29	4.4441	2.15189
ST8SIA4	7903	1.16396e-11	3.03444e-11	4.44014	2.1506
CYP2E1	1571	4.13972e-58	1.78152e-56	4.42863	2.14686
CR1	1378	4.96653e-61	2.45307e-59	4.42848	2.14681
C15orf26	161502	8.26208e-23	5.48052e-22	4.42442	2.14549
CYP7B1	9420	2.48789e-28	2.44652e-27	4.42425	2.14543
CNTN4	152330	3.84598e-12	1.04364e-11	4.41035	2.14089
C1orf161	126868	1.53268e-12	4.29861e-12	4.40997	2.14077
OLFM2	93145	2.15346e-38	3.78947e-37	4.40832	2.14023
PLAC9	219348	5.21771e-19	2.57494e-18	4.40281	2.13843
BLK	640	8.24604e-31	9.34587e-30	4.38632	2.13301
AGXT	189	3.3464e-24	2.44661e-23	4.3717	2.12819
LILRA5	353514	1.63066e-59	7.48037e-58	4.36528	2.12607
PKHD1L1	93035	8.77639e-26	7.18053e-25	4.36502	2.12599
RRN3P2	653390	2.92086e-14	9.54909e-14	4.36156	2.12484
FLJ34503	285759	2.03741e-22	1.31097e-21	4.35787	2.12362
GIMAP4	55303	3.5907e-40	6.94415e-39	4.35291	2.12198
ZNF521	25925	4.18686e-09	8.86742e-09	4.3526	2.12188
NKAPL	222698	5.7649e-47	1.57098e-45	4.34268	2.11859
IGF1	3479	1.59489e-25	1.28255e-24	4.34141	2.11817
CLEC2D	29121	3.06388e-19	1.54134e-18	4.32777	2.11362
GJA4	2701	2.22872e-44	5.2791e-43	4.32484	2.11265
CCL19	6363	3.50983e-40	6.8029e-39	4.31809	2.11039
FGL2	10875	6.26138e-33	8.19002e-32	4.31572	2.1096
KNG1	3827	2.17749e-19	1.11085e-18	4.31288	2.10865
CRHBP	1393	2.62698e-24	1.93528e-23	4.29306	2.10201
ARG1	383	2.43381e-13	7.30816e-13	4.28979	2.10091
REG3A	5068	1.77316e-19	9.11539e-19	4.28617	2.09969
ZNF471	57573	1.80022e-24	1.34041e-23	4.28093	2.09792
GREB1	9687	2.44257e-18	1.14219e-17	4.27251	2.09508
HNRNPA3P1	10151	1.15924e-19	6.03431e-19	4.27094	2.09455
ADAM6	8755	1.31402e-39	2.45124e-38	4.26999	2.09423
POU2F3	25833	4.40482e-38	7.60498e-37	4.26763	2.09343
FGF14	2259	5.40158e-34	7.58578e-33	4.24824	2.08686
RGS7BP	401190	9.02355e-19	4.37611e-18	4.24297	2.08508
C1QA	712	3.41379e-35	5.13427e-34	4.23006	2.08068
GADD45G	10912	1.86801e-19	9.58596e-19	4.22971	2.08056
CLEC7A	64581	3.46027e-16	1.33511e-15	4.21647	2.07603
HRG	3273	1.14853e-46	3.07679e-45	4.21471	2.07543
NR1I3	9970	7.82032e-52	2.57508e-50	4.21317	2.0749
TCTEX1D1	200132	2.34609e-10	5.47799e-10	4.2014	2.07087
NBLA00301	79804	2.40153e-14	7.90628e-14	4.1897	2.06685
PGAM2	5224	4.23457e-28	4.1061e-27	4.1893	2.06671
AKR1C4	1109	3.83502e-13	1.13163e-12	4.17856	2.06301
IL12B	3593	8.69724e-13	2.48824e-12	4.17071	2.06029
CD52	1043	2.29156e-27	2.10354e-26	4.17033	2.06016
SEC16B	89866	3.24606e-22	2.05446e-21	4.14861	2.05263
ANO1	55107	1.75609e-29	1.85264e-28	4.14261	2.05054
ADAMTS17	170691	1.93668e-46	5.12498e-45	4.12657	2.04494
SLC9A3R2	9351	7.19144e-22	4.43213e-21	4.11805	2.04196
C9orf152	401546	2.33032e-12	6.43606e-12	4.1117	2.03974
ANGPTL3	27329	3.43493e-11	8.59739e-11	4.11136	2.03962
PPP1R16B	26051	3.10709e-45	7.69513e-44	4.09636	2.03434
C3orf48	151649	5.3782e-14	1.71916e-13	4.08771	2.03129
GLYAT	10249	9.73995e-55	3.68128e-53	4.08513	2.03038
CLCA3P	9629	1.39722e-13	4.27829e-13	4.08077	2.02884
ZNF154	7710	1.15224e-20	6.44143e-20	4.07451	2.02663
FRZB	2487	9.4463e-14	2.93169e-13	4.07412	2.02649
RERGL	79785	2.20028e-07	4.05534e-07	4.05538	2.01984
GBP5	115362	6.22065e-12	1.65573e-11	4.04799	2.01721
FAM84A	151354	5.4352e-11	1.33791e-10	4.04035	2.01448
MYRIP	25924	6.08392e-14	1.93656e-13	4.03763	2.01351
SNTN	132203	1.55531e-16	6.19488e-16	4.03034	2.0109
FMO3	2328	1.89944e-13	5.74224e-13	4.02403	2.00864
FAM198A	729085	8.8335e-28	8.38773e-27	4.02381	2.00856
CYP4F22	126410	1.68887e-30	1.88343e-29	4.02045	2.00736
SERPINC1	462	7.22401e-13	2.08183e-12	4.01916	2.00689

## Sheet: S2_down_tumor_cell_line
*genes down regulated in HCC tumors comparing to HCC cell lines
Symbol	GeneID	p	p.adj	FC	log2FC
SNCB	6620	7.65641e-60	3.54972e-58	0.249982	-2.0001
FGF5	2250	2.21568e-05	3.48771e-05	0.249742	-2.00149
PASD1	139135	2.23243e-11	5.6653e-11	0.2494	-2.00347
KRTAP17-1	83902	4.61186e-16	1.7576e-15	0.249395	-2.0035
SPATA16	83893	6.62865e-17	2.72965e-16	0.249122	-2.00508
COL20A1	57642	8.24311e-27	7.23081e-26	0.249024	-2.00564
KRT33B	3884	1.49694e-13	4.57153e-13	0.248188	-2.0105
KRT4	3851	1.60582e-18	7.63432e-18	0.247942	-2.01193
PMCH	5367	3.02487e-19	1.52259e-18	0.247319	-2.01555
BMP15	9210	4.88854e-16	1.85532e-15	0.246982	-2.01752
KLK1	3816	2.36893e-54	8.81931e-53	0.246929	-2.01783
GKN1	56287	1.65704e-14	5.52854e-14	0.246685	-2.01926
ESX1	80712	3.84659e-10	8.82862e-10	0.246659	-2.01941
CIB3	117286	1.54407e-27	1.43865e-26	0.246033	-2.02308
IGFL1	374918	7.58458e-20	3.98988e-19	0.245965	-2.02348
GLIS1	148979	1.34169e-15	4.92643e-15	0.245878	-2.02399
SFTPC	6440	1.17181e-53	4.26215e-52	0.245496	-2.02623
SSTR3	6753	1.21491e-35	1.85611e-34	0.245285	-2.02747
TAGLN3	29114	3.41571e-19	1.71189e-18	0.245091	-2.02861
PRMT8	56341	4.73782e-24	3.4293e-23	0.244396	-2.03271
CTRB2	440387	1.30137e-16	5.21807e-16	0.24432	-2.03315
CYP11B2	1585	9.57962e-17	3.88322e-16	0.244092	-2.0345
LIPF	8513	4.82091e-13	1.41081e-12	0.24379	-2.03629
FKSG29	100131561	2.19661e-13	6.61416e-13	0.243217	-2.03969
CCKAR	886	2.22444e-18	1.04327e-17	0.242982	-2.04108
OR51B2	79345	4.27843e-14	1.38056e-13	0.242577	-2.04349
IL21	59067	5.49908e-18	2.49042e-17	0.242292	-2.04518
C21orf96	80215	7.19253e-09	1.49224e-08	0.241566	-2.04951
CST4	1472	3.50858e-42	7.42095e-41	0.24137	-2.05068
HOXC11	3227	2.05973e-15	7.42955e-15	0.241081	-2.05241
LOC145474	145474	1.27981e-10	3.05056e-10	0.241015	-2.0528
PLAC1	10761	2.72895e-16	1.06452e-15	0.240003	-2.05888
CAPNS2	84290	7.28045e-32	8.93912e-31	0.239732	-2.0605
LOC100128977	100128977	1.95942e-17	8.44274e-17	0.239116	-2.06422
SPAG11B	10407	1.17337e-15	4.32485e-15	0.238817	-2.06602
SIGLEC6	946	2.2411e-43	5.02758e-42	0.238636	-2.06712
PGLYRP4	57115	1.72149e-20	9.49552e-20	0.238532	-2.06775
ATP12A	479	4.44682e-33	5.86144e-32	0.238193	-2.0698
C7orf16	10842	8.45601e-27	7.41009e-26	0.238133	-2.07016
ISL1	3670	2.71597e-05	4.24372e-05	0.238109	-2.07031
CER1	9350	4.6736e-09	9.85271e-09	0.23761	-2.07333
IFNA21	3452	1.85616e-14	6.16805e-14	0.237536	-2.07378
LINGO3	645191	3.05148e-52	1.02617e-50	0.237481	-2.07412
C7orf54	27099	6.04195e-23	4.03865e-22	0.237387	-2.07469
KRTAP4-9	100132386	5.4723e-10	1.24011e-09	0.236093	-2.08257
CLCA1	1179	9.31372e-38	1.57518e-36	0.235933	-2.08355
HIST1H3G	8355	8.73981e-39	1.56973e-37	0.235706	-2.08494
CABP2	51475	5.20694e-19	2.57035e-18	0.235671	-2.08516
TMEM190	147744	8.91695e-21	5.01878e-20	0.234298	-2.09358
SERPINB12	89777	8.67138e-19	4.20884e-18	0.234185	-2.09428
KNCN	148930	5.4677e-15	1.89857e-14	0.233908	-2.09599
MGC45800	90768	1.75049e-10	4.12889e-10	0.233614	-2.0978
OR5L2	26338	1.7225e-14	5.73814e-14	0.233523	-2.09837
CHAT	1103	2.6905e-15	9.60513e-15	0.232949	-2.10191
C1orf94	84970	6.85554e-14	2.16552e-13	0.232838	-2.1026
TGM6	343641	1.60558e-15	5.85088e-15	0.232543	-2.10443
LOC340357	340357	6.21371e-14	1.9757e-13	0.232107	-2.10714
OR5P2	120065	1.02766e-16	4.15605e-16	0.231948	-2.10813
OR2K2	26248	1.45207e-17	6.33536e-17	0.231883	-2.10853
FRMPD4	9758	1.36084e-12	3.8346e-12	0.231379	-2.11167
CCDC129	223075	7.77005e-18	3.47543e-17	0.231244	-2.11251
NGB	58157	4.56305e-22	2.85298e-21	0.230925	-2.11451
POM121L2	94026	2.20564e-19	1.12455e-18	0.23019	-2.1191
PDHA2	5161	1.09539e-19	5.71219e-19	0.23015	-2.11936
OR5I1	10798	8.57681e-17	3.49055e-16	0.230148	-2.11936
MC5R	4161	9.42047e-18	4.18137e-17	0.229768	-2.12175
KRTAP13-1	140258	1.15655e-17	5.08929e-17	0.229596	-2.12283
LINGO2	158038	2.30688e-21	1.36652e-20	0.229513	-2.12335
HIST1H1D	3007	9.18475e-22	5.61484e-21	0.229314	-2.1246
UBE2NL	389898	1.21579e-38	2.1702e-37	0.228831	-2.12764
C1orf49	84066	2.36896e-28	2.33353e-27	0.228621	-2.12897
LCE3D	84648	1.68161e-17	7.29633e-17	0.228589	-2.12917
PIP	5304	1.8257e-50	5.71921e-49	0.228544	-2.12946
RSPH6A	81492	4.79056e-20	2.55017e-19	0.228019	-2.13277
TMPRSS11D	9407	1.49549e-22	9.71624e-22	0.227922	-2.13339
HHLA1	10086	9.00454e-27	7.86698e-26	0.227839	-2.13392
CLNK	116449	7.03145e-19	3.43203e-18	0.227364	-2.13693
GPR52	9293	1.16784e-20	6.52024e-20	0.22709	-2.13866
PRM1	5619	4.84461e-14	1.55546e-13	0.22699	-2.1393
UCN3	114131	1.05814e-21	6.44374e-21	0.226332	-2.14349
OR12D3	81797	4.15026e-21	2.39643e-20	0.225956	-2.14588
IL25	64806	4.56569e-20	2.43494e-19	0.225701	-2.14751
PTTG3P	26255	4.18759e-31	4.85046e-30	0.225594	-2.1482
STAC2	342667	1.40441e-41	2.85581e-40	0.225554	-2.14845
KCNQ1DN	55539	2.75652e-16	1.07407e-15	0.225474	-2.14896
CXorf64	100130613	9.28257e-17	3.76808e-16	0.225387	-2.14953
C1orf194	127003	3.74829e-15	1.32025e-14	0.224913	-2.15256
RFPL3	10738	7.45727e-23	4.95991e-22	0.2248	-2.15329
MNX1	3110	1.9328e-25	1.545e-24	0.224527	-2.15504
WFDC9	259240	7.97601e-19	3.88217e-18	0.224393	-2.1559
NHEG1	100294720	2.54494e-19	1.29035e-18	0.224354	-2.15615
DNAJC5G	285126	6.6467e-25	5.11778e-24	0.224295	-2.15653
OR10H1	26539	4.51758e-13	1.32472e-12	0.224007	-2.15838
FLJ46321	389763	5.56618e-25	4.31063e-24	0.223743	-2.16009
SLC22A14	9389	1.43785e-22	9.36621e-22	0.2236	-2.16101
TAAR9	134860	1.40223e-18	6.70311e-18	0.22342	-2.16217
GSX2	170825	1.628e-16	6.47551e-16	0.222269	-2.16962
LOC340074	340074	7.41721e-23	4.93516e-22	0.222162	-2.17032
CST8	10047	2.38048e-22	1.52382e-21	0.221874	-2.17219
WFDC11	259239	6.48754e-19	3.17636e-18	0.221337	-2.17569
PSG4	5672	1.04282e-09	2.31788e-09	0.221184	-2.17668
ACTL7A	10881	1.0293e-22	6.78625e-22	0.221053	-2.17754
WFDC6	140870	9.05475e-14	2.81772e-13	0.220573	-2.18067
C14orf115	55237	2.11621e-16	8.32598e-16	0.220539	-2.18089
MAS1	4142	1.53629e-17	6.68917e-17	0.220481	-2.18128
SPATS1	221409	5.4596e-63	2.92965e-61	0.220476	-2.1813
RPL10L	140801	2.22857e-36	3.53521e-35	0.219968	-2.18463
TTTY11	83866	1.84854e-14	6.14507e-14	0.219374	-2.18853
ATP13A5	344905	1.00815e-17	4.46339e-17	0.219352	-2.18868
HIST1H2BI	8346	7.57197e-11	1.83812e-10	0.218789	-2.19239
RBP3	5949	2.75988e-22	1.75763e-21	0.218686	-2.19307
FAM55D	54827	2.60886e-26	2.21041e-25	0.218052	-2.19726
UPK1B	7348	1.54239e-08	3.1225e-08	0.217386	-2.20167
PTH2	113091	1.08809e-19	5.6758e-19	0.217294	-2.20228
FOXG1	2290	4.1582e-09	8.80995e-09	0.217175	-2.20307
TSHB	7252	1.00599e-17	4.45495e-17	0.217009	-2.20417
TDRG1	732253	1.29728e-31	1.55871e-30	0.21675	-2.20589
WFDC12	128488	1.11342e-36	1.79572e-35	0.215648	-2.21325
MYOD1	4654	4.65239e-21	2.67223e-20	0.215483	-2.21435
ODF1	4956	8.28856e-19	4.02865e-18	0.215259	-2.21585
HPYR1	93668	1.68438e-19	8.68207e-19	0.215147	-2.2166
OR1A1	8383	6.29009e-14	1.9978e-13	0.214471	-2.22114
SLC6A5	9152	1.06958e-18	5.16262e-18	0.21316	-2.22999
IFLTD1	160492	8.61828e-19	4.18657e-18	0.211702	-2.23989
HRK	8739	7.94449e-09	1.64393e-08	0.210955	-2.24499
ELSPBP1	64100	4.45345e-18	2.03489e-17	0.210888	-2.24545
C15orf55	256646	3.28434e-26	2.75986e-25	0.210711	-2.24666
KRT74	121391	4.72266e-20	2.5148e-19	0.210646	-2.24711
TGM5	9333	1.4139e-24	1.06094e-23	0.21005	-2.25119
LGALS13	29124	1.00226e-15	3.71541e-15	0.209912	-2.25215
LHX1	3975	4.6479e-10	1.05895e-09	0.209614	-2.25419
MMD2	221938	1.33021e-16	5.33126e-16	0.209609	-2.25423
IL1F6	27179	1.62578e-17	7.07e-17	0.209253	-2.25668
LYZL6	57151	3.21472e-22	2.0361e-21	0.209248	-2.25671
CELA1	1990	9.75585e-27	8.50628e-26	0.208537	-2.26163
SERPINB7	8710	2.00765e-07	3.71487e-07	0.208349	-2.26293
KRTAP4-8	728224	6.35205e-14	2.01674e-13	0.208323	-2.2631
ASB10	136371	8.79693e-26	7.19395e-25	0.208098	-2.26467
GPRC6A	222545	1.51544e-35	2.30109e-34	0.207788	-2.26681
HIST1H2BF	8343	9.12997e-18	4.06072e-17	0.207684	-2.26754
KCNK16	83795	8.21862e-25	6.27532e-24	0.207551	-2.26846
CYP24A1	1591	3.11162e-05	4.84018e-05	0.207473	-2.26901
TBC1D29	26083	3.61149e-24	2.63378e-23	0.207312	-2.27012
TRYX3	136541	1.27981e-21	7.7583e-21	0.207046	-2.27198
GDPD2	54857	9.38679e-40	1.77197e-38	0.20672	-2.27425
CCDC60	160777	5.54888e-28	5.33588e-27	0.206652	-2.27472
FRMD5	84978	7.27919e-19	3.54996e-18	0.206596	-2.27512
PRPH	5630	3.39772e-31	3.95665e-30	0.206531	-2.27557
SLC1A6	6511	3.08894e-26	2.60358e-25	0.206319	-2.27705
DEFA6	1671	6.60247e-29	6.7247e-28	0.205958	-2.27958
SNORD114-3	767579	6.94486e-08	1.33566e-07	0.205793	-2.28074
ZCCHC5	203430	3.11732e-14	1.01551e-13	0.205772	-2.28088
TAAR5	9038	1.70213e-15	6.18586e-15	0.205643	-2.28179
C1orf200	644997	3.31237e-47	9.08342e-46	0.205525	-2.28261
LY6G6C	80740	1.60953e-34	2.33583e-33	0.20541	-2.28342
SPATA4	132851	3.07168e-12	8.39821e-12	0.204914	-2.28691
TP53TG5	27296	7.3322e-16	2.74736e-15	0.204824	-2.28754
PRLH	51052	1.78422e-17	7.72616e-17	0.204769	-2.28793
NKX2-5	1482	3.91452e-25	3.0712e-24	0.204418	-2.2904
XAGE3	170626	2.66326e-14	8.7365e-14	0.204215	-2.29184
GH1	2688	1.56009e-31	1.86033e-30	0.203787	-2.29487
C11orf36	283303	2.22812e-20	1.22048e-19	0.203779	-2.29492
TAS2R38	5726	1.74181e-25	1.39618e-24	0.203596	-2.29622
C20orf203	284805	1.85839e-43	4.19065e-42	0.203402	-2.29759
NEUROG1	4762	1.20492e-21	7.31448e-21	0.203371	-2.29781
GYPB	2994	6.01609e-21	3.42824e-20	0.203031	-2.30023
KRT24	192666	1.28704e-21	7.79668e-21	0.202863	-2.30142
OR10H3	26532	7.48262e-19	3.64508e-18	0.201717	-2.3096
SNORA64	26784	1.60984e-09	3.52324e-09	0.201498	-2.31116
OPTC	26254	7.93703e-24	5.65778e-23	0.200525	-2.31815
MYL7	58498	2.33544e-15	8.37885e-15	0.200319	-2.31963
GJD2	57369	3.57567e-20	1.92705e-19	0.200117	-2.32108
ODF4	146852	2.3236e-25	1.84804e-24	0.200026	-2.32174
CACNG6	59285	9.68615e-31	1.0914e-29	0.19977	-2.32359
IL17C	27189	1.48807e-28	1.48432e-27	0.199677	-2.32426
CXorf27	25763	1.53456e-20	8.49945e-20	0.199025	-2.32898
KRTAP8-1	337879	2.60357e-26	2.20701e-25	0.198072	-2.3359
MGC26647	219557	3.6939e-15	1.30162e-14	0.197567	-2.33958
KRTAP11-1	337880	3.01435e-24	2.21129e-23	0.197364	-2.34107
KRT71	112802	3.01579e-23	2.05295e-22	0.195871	-2.35203
DEFB118	117285	5.26066e-18	2.38804e-17	0.195578	-2.35419
C3orf27	23434	1.28595e-25	1.03963e-24	0.194335	-2.36338
DCDC2B	149069	1.37579e-27	1.28669e-26	0.193869	-2.36685
C20orf141	128653	3.93429e-27	3.54229e-26	0.193593	-2.3689
OR1G1	8390	9.8401e-26	8.03947e-25	0.192868	-2.37431
HTR1E	3354	1.33397e-25	1.07671e-24	0.192279	-2.37872
GKN2	200504	1.61417e-21	9.70065e-21	0.192048	-2.38046
ARR3	407	8.04449e-29	8.14569e-28	0.191744	-2.38275
2014-09-12	124404	2.85091e-39	5.23399e-38	0.191039	-2.38806
KCNA10	3744	8.69737e-24	6.17951e-23	0.190866	-2.38937
ATP6V1G3	127124	2.58723e-12	7.11396e-12	0.190798	-2.38988
LYZL4	131375	1.4946e-22	9.71409e-22	0.190791	-2.38993
PROKR2	128674	6.40907e-26	5.28847e-25	0.190331	-2.39341
OR6W1P	89883	2.14217e-27	1.9737e-26	0.189243	-2.40168
ALX1	8092	7.28359e-11	1.77108e-10	0.188156	-2.41
C3orf49	132200	1.25068e-29	1.32912e-28	0.187976	-2.41138
FERD3L	222894	3.83997e-19	1.91789e-18	0.187939	-2.41166
CSHL1	1444	5.28376e-13	1.53952e-12	0.18723	-2.41711
SYCP3	50511	4.13365e-26	3.45684e-25	0.187052	-2.41849
CARTPT	9607	6.63775e-30	7.18133e-29	0.186103	-2.42583
LOC283761	283761	2.05579e-29	2.15184e-28	0.186066	-2.42611
RPL23AP32	56969	5.4575e-21	3.12221e-20	0.184992	-2.43446
DSCR10	259234	1.18913e-34	1.74025e-33	0.18412	-2.44129
C6orf15	29113	3.17958e-26	2.6783e-25	0.183673	-2.44479
PRG3	10394	2.68213e-27	2.44913e-26	0.183642	-2.44503
GPR101	83550	7.79783e-31	8.86098e-30	0.183437	-2.44665
SPATA8	145946	2.1925e-30	2.43104e-29	0.18241	-2.45474
KLK12	43849	5.58067e-44	1.28681e-42	0.182384	-2.45495
LOC554202	554202	8.00324e-15	2.74772e-14	0.182331	-2.45537
C11orf16	56673	8.97012e-40	1.7007e-38	0.182027	-2.45778
KRTAP10-11	386678	2.34248e-19	1.19187e-18	0.181719	-2.46022
C2orf53	339779	2.13981e-27	1.97258e-26	0.181412	-2.46266
SLC6A18	348932	3.59358e-27	3.24899e-26	0.181009	-2.46586
LOC100101938	100101938	1.05451e-23	7.45575e-23	0.180181	-2.47248
PRDM14	63978	1.43474e-25	1.1559e-24	0.18013	-2.47289
OR10J1	26476	5.7846e-30	6.27784e-29	0.179466	-2.47821
SNORA72	26775	8.61778e-13	2.46794e-12	0.179465	-2.47822
ZNRF4	148066	3.96743e-21	2.29696e-20	0.177895	-2.4909
NOBOX	135935	1.6979e-23	1.17749e-22	0.177707	-2.49242
CLPS	1208	1.93743e-63	1.06259e-61	0.177482	-2.49426
HMX1	3166	1.66841e-26	1.42962e-25	0.176192	-2.50478
OR1Q1	158131	3.8614e-27	3.48026e-26	0.175814	-2.50788
OR51I1	390063	1.58336e-22	1.02756e-21	0.175769	-2.50825
CA6	765	8.45912e-24	6.01515e-23	0.174963	-2.51488
C14orf70	283601	1.22624e-35	1.87176e-34	0.174626	-2.51766
TMEM95	339168	8.33014e-27	7.30347e-26	0.174569	-2.51813
OR7C2	26658	2.21178e-21	1.31198e-20	0.173212	-2.52939
CAV3	859	7.49557e-36	1.15122e-34	0.170953	-2.54833
DEFB124	245937	2.28219e-22	1.4636e-21	0.169688	-2.55904
LALBA	3906	2.69252e-18	1.25401e-17	0.169535	-2.56034
STH	246744	1.58791e-23	1.10209e-22	0.167962	-2.57379
UTS2R	2837	8.3746e-36	1.28283e-34	0.166265	-2.58844
SNORD8	319103	7.79365e-12	2.0574e-11	0.164889	-2.60043
OR51I2	390064	1.06095e-25	8.63157e-25	0.164506	-2.60379
NXNL1	115861	3.05202e-29	3.17358e-28	0.163981	-2.6084
C15orf5	81698	9.50389e-20	4.97695e-19	0.16376	-2.61035
RAX2	84839	2.56517e-22	1.63662e-21	0.163169	-2.61556
KRTAP9-4	85280	5.13956e-23	3.45539e-22	0.162928	-2.6177
SUMO4	387082	1.30004e-54	4.88176e-53	0.162148	-2.62461
KRTAP3-1	83896	5.93737e-16	2.24017e-15	0.161917	-2.62667
KRT82	3888	1.21641e-27	1.14255e-26	0.161478	-2.63059
CLDN17	26285	3.64431e-26	3.05202e-25	0.161038	-2.63453
SPRR2G	6706	1.89396e-31	2.24921e-30	0.160008	-2.64378
CCDC105	126402	1.41859e-21	8.57266e-21	0.159669	-2.64684
HNRNPCL1	343069	4.45681e-33	5.87016e-32	0.159022	-2.6527
MYL10	93408	8.5068e-30	9.14087e-29	0.158054	-2.66151
BTF3L1	690	2.99253e-26	2.52686e-25	0.157679	-2.66494
NLRP8	126205	3.6942e-29	3.81398e-28	0.157135	-2.66992
PRB3	5544	1.48011e-38	2.62852e-37	0.156232	-2.67824
AVPR1B	553	3.89209e-30	4.25584e-29	0.155982	-2.68055
C14orf34	645687	2.64256e-25	2.09501e-24	0.154234	-2.69681
HIST1H4C	8364	7.08244e-204	1.23135e-199	0.154126	-2.69781
OR1D2	4991	6.51373e-26	5.36719e-25	0.153217	-2.70635
T	6862	3.99593e-28	3.88553e-27	0.15268	-2.71142
OR1I1	126370	2.27915e-27	2.09547e-26	0.151923	-2.71859
OR7A5	26659	1.67711e-28	1.66523e-27	0.151454	-2.72305
CRYGD	1421	2.4147e-28	2.37723e-27	0.151288	-2.72464
PSG11	5680	1.01073e-22	6.66636e-22	0.151071	-2.7267
OR4D1	26689	3.47405e-21	2.02616e-20	0.150154	-2.73548
BARHL1	56751	1.00043e-31	1.21548e-30	0.149358	-2.74315
C19orf34	255193	2.26945e-39	4.20646e-38	0.148072	-2.75563
FGF6	2251	2.05521e-27	1.89761e-26	0.1471	-2.76513
POM121L12	285877	2.98742e-32	3.76644e-31	0.145516	-2.78075
LOC283914	283914	2.67047e-27	2.43977e-26	0.144253	-2.79333
HMGB3L1	128872	1.64069e-42	3.55674e-41	0.139803	-2.83853
OR8G2	26492	1.00861e-24	7.64745e-24	0.136579	-2.87219
LOC100129935	100129935	2.56846e-27	2.35151e-26	0.131446	-2.92746
NMU	10874	3.03822e-11	7.63883e-11	0.130142	-2.94184
CSN1S2A	286828	4.13344e-29	4.25269e-28	0.121426	-3.04184
PMCHL1	5369	6.00428e-19	2.94638e-18	0.120387	-3.05425
MT4	84560	5.1856e-18	2.35704e-17	0.112842	-3.14762
NCRNA00164	554226	3.54316e-34	5.04516e-33	0.110262	-3.18099
C20orf166	128826	6.44436e-31	7.347e-30	0.106861	-3.2262
SPRR4	163778	6.57637e-28	6.29262e-27	0.106789	-3.22717
SNORA25	684959	9.85623e-21	5.5349e-20	0.102935	-3.28019
ASAP1IT1	29065	9.97274e-21	5.5949e-20	0.102006	-3.29327
RPL13AP17	399670	1.66483e-30	1.85856e-29	0.101758	-3.29679
SNORA61	677838	1.7502e-23	1.2128e-22	0.0996106	-3.32756
SNORD104	692227	1.83569e-28	1.82061e-27	0.0708752	-3.81858

## Sheet: S3_DE_tumor_non_tumor.csv
* genes differentially expressed in tumors compared to non-tumors
	id	baseMean	baseMeanA	baseMeanB	foldChange	log2FoldChange	pval	padj	symbol	GeneID
5968	REG1B|5968	203.52	0.0232581	256.239	11017.2	13.4275	0.0012083	0.00603999	REG1B	5968
5651	TMPRSS15|5651	100.663	0.0243463	126.735	5205.54	12.3458	6.82122e-06	6.51762e-05	TMPRSS15	5651
389421	LIN28B|389421	113.495	0.0332582	142.889	4296.36	12.0689	4.51503e-08	6.57458e-07	LIN28B	389421
5225	PGC|5225	5646.36	1.76134	7108.7	4035.95	11.9787	0.000291963	0.0017904	PGC	5225
2576	GAGE4|2576	202.397	0.0965222	254.807	2639.88	11.3663	1.7055e-05	0.000147399	GAGE4	2576
729396	GAGE12J|729396	57.335	0.02881	72.1811	2505.42	11.2908	6.55767e-06	6.28586e-05	GAGE12J	729396
5068	REG3A|5068	15616.4	8.37974	19659.9	2346.13	11.1961	0.000457411	0.00263548	REG3A	5068
5047	PAEP|5047	355.005	0.19412	446.925	2302.32	11.1689	9.99936e-05	0.000701489	PAEP	5047
4113	MAGEB2|4113	119.723	0.0700638	150.722	2151.2	11.0709	2.28336e-08	3.50964e-07	MAGEB2	4113
84779	NAA11|84779	37.9674	0.0232581	47.7975	2055.09	11.005	9.61828e-10	1.84656e-08	NAA11	84779
6759	SSX4|6759	99.5273	0.074381	125.292	1684.47	10.7181	3.8162e-07	4.73671e-06	SSX4	6759
162282	ANKFN1|162282	254.974	0.219466	320.972	1462.51	10.5142	8.77257e-06	8.17149e-05	ANKFN1	162282
170712	COX7B2|170712	139.191	0.167357	175.208	1046.91	10.0319	2.18534e-24	2.26644e-22	COX7B2	170712
8712	PAGE1|8712	133.108	0.161581	167.55	1036.94	10.0181	0.00147684	0.00716637	PAGE1	8712
6756	SSX1|6756	383.96	0.482907	483.306	1000.83	9.96698	3.84135e-25	4.22338e-23	SSX1	6756
1280	COL2A1|1280	599.724	0.76003	754.896	993.245	9.95601	1.32167e-05	0.000117407	COL2A1	1280
2520	GAST|2520	38.6442	0.0494434	48.6429	983.809	9.94223	0.0014648	0.0071188	GAST	2520
347442	DCAF8L2|347442	16.8267	0.0216441	21.1803	978.572	9.93453	7.5117e-12	1.94511e-10	DCAF8L2	347442
84677	DSCR8|84677	57.1565	0.0762152	71.9441	943.96	9.88258	2.49903e-10	5.2705e-09	DSCR8	84677
9503	XAGE1D|9503	1302.85	1.85048	1639.9	886.204	9.7915	3.77078e-21	2.8415e-19	XAGE1D	9503
727940	RHOXF2B|727940	96.6051	0.140893	121.596	863.035	9.75327	0.000278966	0.00172016	RHOXF2B	727940
10281	DSCR4|10281	12.4842	0.0185953	15.7136	845.033	9.72286	5.64622e-08	8.09708e-07	DSCR4	10281
56001	NXF2|56001	61.7589	0.0929763	77.7345	836.068	9.70748	4.40057e-05	0.000340144	NXF2	56001
4100	MAGEA1|4100	357.749	0.541708	450.29	831.242	9.69912	4.96247e-33	1.29669e-30	MAGEA1	4100
138009	DCAF4L2|138009	357.335	0.545992	449.768	823.762	9.68608	9.32245e-27	1.1947e-24	DCAF4L2	138009
139425	DCAF8L1|139425	18.5814	0.0332582	23.3867	703.184	9.45776	4.4878e-08	6.54782e-07	DCAF8L1	139425
10814	CPLX2|10814	2333.3	4.22343	2936.68	695.33	9.44155	1.0367e-13	3.44199e-12	CPLX2	10814
3859	KRT12|3859	41.6365	0.0785225	52.4028	667.36	9.38232	0.00201896	0.00937058	KRT12	3859
51438	MAGEC2|51438	390.466	0.770069	491.424	638.155	9.31776	1.19696e-15	4.98611e-14	MAGEC2	51438
9947	MAGEC1|9947	198.561	0.399797	249.898	625.064	9.28786	7.14917e-14	2.4175e-12	MAGEC1	9947
6757	SSX2|6757	96.5909	0.19841	121.563	612.687	9.25901	1.95379e-07	2.54601e-06	SSX2	6757
1007	CDH9|1007	11.2431	0.0232581	14.1498	608.383	9.24884	1.17858e-06	1.32549e-05	CDH9	1007
9506	PAGE4|9506	751.662	1.56958	945.987	602.702	9.2353	1.61295e-05	0.000140063	PAGE4	9506
7015	TERT|7015	155.94	0.328246	196.254	597.888	9.22373	3.35071e-06	3.40143e-05	TERT	7015
54959	ODAM|54959	203.112	0.436415	255.618	585.722	9.19407	8.14104e-08	1.14145e-06	ODAM	54959
643311	CT47B1|643311	12.9826	0.02881	16.3385	567.114	9.14749	0.000343458	0.00206034	CT47B1	643311
124872	B4GALNT2|124872	74.4484	0.178364	93.6894	525.27	9.03692	9.26231e-06	8.57766e-05	B4GALNT2	124872
100133469	LOC100133469|100133469	132.311	0.31911	166.506	521.781	9.0273	1.63256e-27	2.26532e-25	LOC100133469	100133469
574	BAGE|574	12.9455	0.0345434	16.2903	471.59	8.88139	2.30928e-10	4.9167e-09	BAGE	574
64591	TSPY2|64591	27.1699	0.0731926	34.1898	467.12	8.86765	0.000408859	0.00239135	TSPY2	64591
89780	WNT3A|89780	84.085	0.237081	105.807	446.291	8.80184	0.00120706	0.00603686	WNT3A	89780
84694	GJA10|84694	14.0415	0.0416676	17.6684	424.031	8.72803	7.25496e-07	8.51747e-06	GJA10	84694
4105	MAGEA6|4105	660.166	2.01434	830.672	412.38	8.68783	1.86034e-22	1.59277e-20	MAGEA6	4105
8092	ALX1|8092	6.11312	0.0190182	7.69191	404.451	8.65982	5.69524e-05	0.000428047	ALX1	8092
157855	KCNU1|157855	93.7632	0.299802	117.977	393.515	8.62027	4.64062e-05	0.000356916	KCNU1	157855
139420	SMEK3P|139420	77.3093	0.249494	97.273	389.881	8.60689	3.91793e-17	1.91798e-15	SMEK3P	139420
9496	TBX4|9496	99.5724	0.324621	125.284	385.94	8.59223	2.98458e-05	0.000242822	TBX4	9496
25859	PART1|25859	65.028	0.243407	81.8116	336.11	8.39279	4.41811e-06	4.40934e-05	PART1	25859
339479	FAM5C|339479	12.7251	0.0477343	16.0094	335.385	8.38968	1.71718e-05	0.000148282	FAM5C	339479
64478	CSMD1|64478	90.6015	0.340434	113.985	334.824	8.38726	9.73775e-21	7.1505e-19	CSMD1	64478
51270	TFDP3|51270	39.9138	0.153338	50.2144	327.475	8.35524	1.37693e-06	1.52891e-05	TFDP3	51270
4544	MTNR1B|4544	8.27693	0.0324034	10.4128	321.35	8.328	0.00174026	0.00824832	MTNR1B	4544
79853	TM4SF20|79853	367.2	1.45531	461.953	317.425	8.31027	1.96942e-06	2.09323e-05	TM4SF20	79853
4112	MAGEB1|4112	15.7268	0.0651551	19.7842	303.648	8.24626	7.26424e-06	6.90569e-05	MAGEB1	4112
1485	CTAG1B|1485	128.87	0.535997	162.118	302.46	8.2406	0.000165829	0.00109536	CTAG1B	1485
9622	KLK4|9622	62.6848	0.269994	78.8544	292.06	8.19012	0.000403946	0.00236674	KLK4	9622
4111	MAGEA12|4111	226.395	0.983283	284.792	289.634	8.17809	9.82018e-14	3.26582e-12	MAGEA12	4111
441521	CT45A5|441521	8.36738	0.0371905	10.5255	283.015	8.14473	0.000664361	0.00362444	CT45A5	441521
133482	SLCO6A1|133482	9.67588	0.0433169	12.1714	280.984	8.13434	6.15039e-07	7.3179e-06	SLCO6A1	133482
4107	MAGEA8|4107	48.0213	0.219883	60.4051	274.715	8.10179	5.82522e-05	0.000437163	MAGEA8	4107
84700	MYO18B|84700	150.657	0.690297	189.508	274.531	8.10082	5.27658e-13	1.59887e-11	MYO18B	84700
170627	XAGE5|170627	15.1096	0.0704661	19.0058	269.715	8.07529	2.44877e-07	3.13817e-06	XAGE5	170627
441234	ZNF716|441234	13.7926	0.0704885	17.3476	246.105	7.94313	1.42933e-09	2.66772e-08	ZNF716	441234
190	NR0B1|190	33.4099	0.175818	42.0198	238.996	7.90084	0.000137033	0.000927692	NR0B1	190
7278	TUBA3C|7278	160.802	0.865009	202.236	233.796	7.86911	1.84408e-06	1.97146e-05	TUBA3C	7278
654463	FER1L6|654463	97.2536	0.532823	122.311	229.552	7.84268	0.000103489	0.00072374	FER1L6	654463
27283	TINAG|27283	195.309	1.07443	245.629	228.612	7.83676	2.65189e-10	5.56371e-09	TINAG	27283
81569	ACTL8|81569	70.7914	0.389695	89.0302	228.461	7.83581	9.02693e-05	0.000641774	ACTL8	81569
10214	SSX3|10214	15.6688	0.0864299	19.7057	227.997	7.83287	0.00103469	0.00529451	SSX3	10214
4101	MAGEA2|4101	133.514	0.767302	167.904	218.824	7.77362	4.50903e-11	1.06351e-09	MAGEA2	4101
203569	PAGE2|203569	165.93	0.964228	208.667	216.408	7.75761	0.000238262	0.00150089	PAGE2	203569
168400	DDX53|168400	10.6803	0.0648067	13.4304	207.237	7.69514	7.09574e-08	1.00469e-06	DDX53	168400
389692	MAFA|389692	16.2123	0.101435	20.3861	200.978	7.65089	0.0014631	0.00711396	MAFA	389692
442247	RFPL4B|442247	55.3472	0.348767	69.5955	199.547	7.64059	4.93603e-14	1.68327e-12	RFPL4B	442247
7060	THBS4|7060	930.665	6.08853	1170.19	192.196	7.58644	1.41218e-06	1.5603e-05	THBS4	7060
389763	FLJ46321|389763	4.40375	0.02881	5.53716	192.196	7.58643	0.000846514	0.00447133	FLJ46321	389763
203413	CXorf61|203413	5.38438	0.0371905	6.76967	182.027	7.50801	0.000566114	0.00315781	CXorf61	203413
4102	MAGEA3|4102	476.449	3.35178	599.014	178.715	7.48152	2.39168e-19	1.52764e-17	MAGEA3	4102
140801	RPL10L|140801	9.68966	0.0706557	12.1816	172.408	7.42969	0.000205398	0.00132753	RPL10L	140801
153910	LOC153910|153910	10.5142	0.0767526	13.2182	172.219	7.4281	8.85803e-06	8.23584e-05	LOC153910	153910
439915	KRTAP5-5|439915	5.88873	0.0432724	7.4031	171.081	7.41854	0.00133631	0.0065866	KRTAP5-5	439915
2740	GLP1R|2740	14.6966	0.111011	18.4752	166.426	7.37874	8.3339e-06	7.79535e-05	GLP1R	2740
84740	LOC84740|84740	287.906	2.25594	361.908	160.424	7.32575	1.26532e-07	1.71321e-06	LOC84740	84740
8788	DLK1|8788	6340.41	49.7613	7970.11	160.167	7.32343	0.000942745	0.00489877	DLK1	8788
221833	SP8|221833	10.6267	0.085435	13.3575	156.347	7.28861	7.93117e-06	7.47775e-05	SP8	221833
221883	HOXA11AS|221883	7.61152	0.0612133	9.56756	156.299	7.28816	8.22549e-05	0.000592966	HOXA11AS	221883
79802	HHIPL2|79802	191.677	1.54273	240.934	156.174	7.28701	9.35167e-05	0.000661356	HHIPL2	79802
10642	IGF2BP1|10642	508.419	4.15064	639.058	153.966	7.26647	7.54554e-21	5.60208e-19	IGF2BP1	10642
64208	POPDC3|64208	45.0199	0.391496	56.5817	144.527	7.17519	8.3656e-08	1.16967e-06	POPDC3	64208
174	AFP|174	20475.3	186.154	25731.5	138.227	7.1109	0.000158622	0.00105399	AFP	174
220082	SPERT|220082	5.60264	0.0514215	7.04078	136.923	7.09722	0.000299625	0.00183069	SPERT	220082
3209	HOXA13|3209	92.7162	0.874218	116.509	133.273	7.05824	1.56263e-27	2.18335e-25	HOXA13	3209
51305	KCNK9|51305	43.0634	0.407129	54.1142	132.916	7.05438	1.20486e-10	2.68161e-09	KCNK9	51305
83546	RTBDN|83546	24.7522	0.239726	31.1026	129.743	7.01951	1.52345e-06	1.66857e-05	RTBDN	83546
280657	SSX6|280657	15.0361	0.149532	18.8927	126.346	6.98123	1.03543e-05	9.47805e-05	SSX6	280657
1750	DLX6|1750	9.55834	0.0953977	12.0099	125.893	6.97605	8.30331e-07	9.60129e-06	DLX6	1750
4224	MEP1A|4224	319.137	3.19034	400.988	125.688	6.9737	2.07465e-06	2.19536e-05	MEP1A	4224
23532	PRAME|23532	332.123	3.35608	417.296	124.34	6.95815	1.92443e-08	2.99919e-07	PRAME	23532
26609	VCX|26609	8.68676	0.0943216	10.9128	115.698	6.85421	8.84837e-06	8.23066e-05	VCX	26609
10481	HOXB13|10481	35.5527	0.387796	44.6628	115.171	6.84763	0.000509725	0.00288974	HOXB13	10481
10886	NPFFR2|10886	47.3176	0.519504	59.4414	114.42	6.83819	4.51408e-11	1.06351e-09	NPFFR2	10886
56163	RNF17|56163	19.8155	0.220807	24.8918	112.731	6.81674	8.96931e-05	0.000638354	RNF17	56163
83639	TEX101|83639	4.50466	0.0504541	5.6586	112.153	6.80933	0.00178256	0.00841705	TEX101	83639
147741	ZNF560|147741	9.36868	0.10522	11.7685	111.847	6.80539	0.00117127	0.00588855	ZNF560	147741
131405	TRIM71|131405	18.0709	0.211272	22.6977	107.434	6.7473	2.50462e-05	0.000207806	TRIM71	131405
154790	CLEC2L|154790	27.4099	0.322493	34.4274	106.754	6.73815	0.000107095	0.000744813	CLEC2L	154790
91464	ISX|91464	175.011	2.06905	219.814	106.239	6.73117	8.57881e-14	2.86245e-12	ISX	91464
6457	SH3GL3|6457	41.7679	0.49509	52.4604	105.961	6.72739	0.00205093	0.00947961	SH3GL3	6457
10736	SIX2|10736	52.5391	0.623321	65.9888	105.866	6.7261	5.39632e-06	5.28341e-05	SIX2	10736
85416	ZIC5|85416	63.8568	0.771159	80.2002	104	6.70044	1.34385e-20	9.72602e-19	ZIC5	85416
9543	IGDCC3|9543	28.7207	0.346846	36.0714	103.998	6.70042	0.00103353	0.00529124	IGDCC3	9543
146336	LOC146336|146336	225.577	2.73054	283.31	103.756	6.69705	1.93789e-06	2.06189e-05	LOC146336	146336
30848	CTAG2|30848	239.961	2.94848	301.363	102.21	6.67539	5.1971e-09	8.9296e-08	CTAG2	30848
7546	ZIC2|7546	181.966	2.28786	228.514	99.8814	6.64214	8.48769e-31	1.67424e-28	ZIC2	7546
54937	SOHLH2|54937	54.3386	0.687989	68.2377	99.1844	6.63204	2.19585e-08	3.39328e-07	SOHLH2	54937
125931	CEACAM20|125931	91.251	1.16657	114.589	98.2276	6.61806	2.53663e-05	0.000210115	CEACAM20	125931
54967	CXorf48|54967	17.7783	0.228016	22.325	97.9098	6.61338	0.000768364	0.00412033	CXorf48	54967
140836	BANF2|140836	4.2944	0.0565877	5.39228	95.2905	6.57426	0.00155884	0.00748875	BANF2	140836
51207	DUSP13|51207	14.597	0.19959	18.3269	91.8226	6.52078	0.00105871	0.00539406	DUSP13	51207
85445	CNTNAP4|85445	44.4114	0.62109	55.756	89.7713	6.48818	4.15449e-18	2.32837e-16	CNTNAP4	85445
2556	GABRA3|2556	14.053	0.201531	17.6415	87.5371	6.45182	2.24586e-08	3.45729e-07	GABRA3	2556
6286	S100P|6286	3266.38	48.3379	4100.07	84.8211	6.40635	0.000218184	0.00139582	S100P	6286
6755	SSTR5|6755	33.6936	0.529179	42.2855	79.9077	6.32026	2.06914e-05	0.000175363	SSTR5	6755
401250	MCCD1|401250	52.5664	0.837584	65.9676	78.7594	6.29938	7.176e-05	0.000525213	MCCD1	401250
84929	FIBCD1|84929	21.2557	0.347008	26.6725	76.8641	6.26424	1.29514e-05	0.000115353	FIBCD1	84929
3225	HOXC9|3225	26.1189	0.426853	32.7749	76.7827	6.26271	1.52238e-06	1.66832e-05	HOXC9	3225
7053	TGM3|7053	774.408	12.7726	971.722	76.0787	6.24942	2.4409e-20	1.72319e-18	TGM3	7053
3817	KLK2|3817	20.9126	0.356079	26.2381	73.6862	6.20332	0.00017327	0.00113816	KLK2	3817
165545	DQX1|165545	49.8982	0.880391	62.5971	71.1015	6.15181	4.4227e-08	6.46221e-07	DQX1	165545
11247	NXPH4|11247	272.663	4.91419	342.029	69.6002	6.12102	7.42097e-07	8.67073e-06	NXPH4	11247
260436	C4orf7|260436	198.956	3.6165	249.561	69.0063	6.10866	0.00154035	0.00740724	C4orf7	260436
1496	CTNNA2|1496	262.742	4.87262	329.547	67.6324	6.07964	6.18555e-06	5.97185e-05	CTNNA2	1496
57094	CPA6|57094	12.7866	0.240376	16.0369	66.716	6.05996	0.000894901	0.00469257	CPA6	57094
8091	HMGA2|8091	92.879	1.74619	116.489	66.7102	6.05984	0.00151528	0.0073199	HMGA2	8091
5307	PITX1|5307	195.489	3.67992	245.181	66.6267	6.05803	2.01832e-17	1.02289e-15	PITX1	5307
22943	DKK1|22943	659.353	12.6935	826.881	65.1422	6.02552	0.000119766	0.000821582	DKK1	22943
7179	TPTE|7179	23.0219	0.447046	28.8703	64.5803	6.01302	1.69564e-07	2.23274e-06	TPTE	7179
7380	UPK3A|7380	303.429	6.14429	380.445	61.9185	5.9523	2.51008e-05	0.000208173	UPK3A	7380
64641	EBF2|64641	7.16714	0.145473	8.98623	61.7726	5.9489	0.000161913	0.00107337	EBF2	64641
3207	HOXA11|3207	15.1115	0.307738	18.9467	61.5675	5.9441	3.89341e-06	3.90895e-05	HOXA11	3207
3233	HOXD4|3233	10.7373	0.218839	13.4623	61.5169	5.94291	2.42443e-06	2.52875e-05	HOXD4	3233
2984	GUCY2C|2984	285.377	5.90774	357.779	60.561	5.92032	2.55179e-06	2.65334e-05	GUCY2C	2984
51252	FAM178B|51252	54.3373	1.15792	68.1143	58.8247	5.87835	4.73297e-07	5.76786e-06	FAM178B	51252
115749	C12orf56|115749	18.2202	0.406221	22.8352	56.2138	5.81285	5.64751e-10	1.12614e-08	C12orf56	115749
2719	GPC3|2719	16476	376.588	20646.9	54.8262	5.77679	3.70783e-26	4.44057e-24	GPC3	2719
441601	LOC441601|441601	15.8664	0.3667	19.8819	54.2184	5.76071	1.27894e-05	0.000114112	LOC441601	441601
149563	C1orf64|149563	72.0048	1.70167	90.218	53.0174	5.72839	2.65411e-05	0.000218856	C1orf64	149563
218	ALDH3A1|218	8223.02	194.404	10303	52.9978	5.72786	2.3827e-05	0.000199003	ALDH3A1	218
286499	FAM133A|286499	147.788	3.54201	185.157	52.2746	5.70804	5.79324e-12	1.52765e-10	FAM133A	286499
399706	NCRNA00200|399706	9.28788	0.226111	11.6355	51.4592	5.68536	0.00167888	0.00799694	NCRNA00200	399706
54575	UGT1A10|54575	187.782	4.58925	235.241	51.2591	5.67974	2.48204e-05	0.00020623	UGT1A10	54575
3231	HOXD1|3231	21.7278	0.54172	27.2164	50.2407	5.65078	6.40655e-08	9.12887e-07	HOXD1	3231
6495	SIX1|6495	34.5975	0.87682	43.3334	49.421	5.62705	1.93845e-14	7.02733e-13	SIX1	6495
127343	DMBX1|127343	6.03044	0.153892	7.55286	49.0789	5.61703	0.000487524	0.00278506	DMBX1	127343
139728	PNCK|139728	79.3085	2.03351	99.3279	48.8456	5.61016	0.000646947	0.00354579	PNCK	139728
4504	MT3|4504	40.9999	1.07371	51.3434	47.8185	5.5795	0.000529929	0.00298995	MT3	4504
112937	GLB1L3|112937	11.8961	0.314135	14.8966	47.4209	5.56745	8.6229e-06	8.04697e-05	GLB1L3	112937
143662	MUC15|143662	51.1067	1.35722	63.9952	47.1518	5.55924	1.05305e-05	9.62627e-05	MUC15	143662
56667	MUC13|56667	6078.61	166.157	7610.33	45.8022	5.51734	3.20514e-09	5.66175e-08	MUC13	56667
79574	EPS8L3|79574	639.098	17.6926	800.084	45.2215	5.49894	3.42308e-24	3.4784e-22	EPS8L3	79574
2571	GAD1|2571	30.6646	0.866553	38.3844	44.2954	5.46909	9.17143e-10	1.77091e-08	GAD1	2571
3206	HOXA10|3206	108.507	3.09516	135.816	43.8801	5.4555	2.34154e-15	9.32908e-14	HOXA10	3206
2138	EYA1|2138	12.6191	0.362606	15.7943	43.5578	5.44486	0.000501336	0.00284664	EYA1	2138
340206	TREML3|340206	37.0301	1.06418	46.3477	43.5524	5.44468	0.000576752	0.00321448	TREML3	340206
116085	SLC22A12|116085	524.945	15.1883	657.006	43.2572	5.43487	0.000433609	0.00251708	SLC22A12	116085
2786	GNG4|2786	366.894	10.6913	459.175	42.9486	5.42454	1.62069e-07	2.14953e-06	GNG4	2786
340273	ABCB5|340273	16.7521	0.489589	20.9651	42.822	5.42028	3.27781e-06	3.33415e-05	ABCB5	340273
440561	PRAMEF6|440561	14.1553	0.416867	17.7145	42.4944	5.4092	6.07456e-05	0.000453676	PRAMEF6	440561
121355	GTSF1|121355	238.248	7.25796	298.09	41.0708	5.36004	1.06219e-09	2.01833e-08	GTSF1	121355
1950	EGF|1950	45.6993	1.4206	57.1704	40.2438	5.33069	8.49005e-07	9.80033e-06	EGF	1950
135892	TRIM50|135892	183.523	5.82918	229.557	39.3807	5.29942	9.29291e-06	8.60043e-05	TRIM50	135892
400629	TEX19|400629	10.7769	0.342483	13.4801	39.3598	5.29865	1.28346e-05	0.000114464	TEX19	400629
400735	PRAMEF4|400735	168.448	5.52399	210.657	38.1349	5.25304	0.000132501	0.000900649	PRAMEF4	400735
64405	CDH22|64405	61.4392	2.03423	76.8291	37.7681	5.2391	0.00177277	0.00837474	CDH22	64405
4148	MATN3|4148	99.6027	3.30609	124.55	37.6729	5.23545	0.00164928	0.00786898	MATN3	4148
3223	HOXC6|3223	17.5224	0.586348	21.91	37.3669	5.22369	4.7985e-06	4.73728e-05	HOXC6	3223
1586	CYP17A1|1586	3101.36	106.275	3877.29	36.4836	5.18918	9.80237e-07	1.11615e-05	CYP17A1	1586
146771	TCAM1P|146771	20.3306	0.699107	25.4164	36.3556	5.1841	4.0974e-06	4.10352e-05	TCAM1P	146771
5522	PPP2R2C|5522	154.373	5.57081	192.923	34.6311	5.114	1.59417e-08	2.52357e-07	PPP2R2C	5522
158511	CSAG1|158511	140.399	5.2062	175.423	33.6951	5.07447	2.20199e-07	2.83818e-06	CSAG1	158511
7345	UCHL1|7345	471.346	18.1419	588.757	32.4529	5.02027	0.000236518	0.00149269	UCHL1	7345
995	CDC25C|995	157.381	6.0598	196.584	32.4407	5.01973	2.42138e-37	9.94249e-35	CDC25C	995
23105	FSTL4|23105	103.184	3.97908	128.884	32.3905	5.0175	4.73995e-05	0.000363306	FSTL4	23105
1728	NQO1|1728	8226.08	319.581	10274.4	32.1496	5.00673	9.1754e-11	2.08362e-09	NQO1	1728
63827	BCAN|63827	102.885	4.00029	128.503	32.1234	5.00555	9.07967e-08	1.26162e-06	BCAN	63827
440560	PRAMEF11|440560	54.7616	2.13067	68.3965	32.101	5.00455	1.53233e-05	0.000133618	PRAMEF11	440560
84258	SYT3|84258	63.4837	2.55466	79.2684	31.029	4.95554	0.00120309	0.00602291	SYT3	84258
2563	GABRD|2563	142.373	5.76662	177.763	30.8263	4.94609	5.96763e-37	2.26545e-34	GABRD	2563
83540	NUF2|83540	225.255	9.13976	281.243	30.7714	4.94352	1.68515e-32	4.13477e-30	NUF2	83540
169044	COL22A1|169044	114.365	4.67208	142.783	30.5609	4.93362	0.000159802	0.00106113	COL22A1	169044
6518	SLC2A5|6518	335.703	13.9221	419.067	30.1008	4.91173	3.15954e-05	0.000255404	SLC2A5	6518
4605	MYBL2|4605	826.326	34.6917	1031.41	29.7308	4.89388	1.14823e-16	5.37264e-15	MYBL2	4605
332	BIRC5|332	425.397	18.2602	530.873	29.0727	4.86159	1.19415e-09	2.26236e-08	BIRC5	332
79750	ZNF385D|79750	64.3726	2.78039	80.3291	28.8913	4.85256	0.000110792	0.000765761	ZNF385D	79750
1852	DUSP9|1852	705.943	30.5858	880.906	28.8012	4.84806	4.79386e-08	6.94402e-07	DUSP9	1852
574029	DUSP5P|574029	11.4149	0.501145	14.2423	28.4196	4.82881	1.45614e-05	0.000127825	DUSP5P	574029
25975	EGFL6|25975	12.2762	0.540462	15.3166	28.3397	4.82475	9.126e-06	8.46152e-05	EGFL6	25975
57116	ZNF695|57116	17.1135	0.768186	21.3481	27.7902	4.79651	1.77581e-07	2.32915e-06	ZNF695	57116
285629	LOC285629|285629	9.4245	0.427538	11.7553	27.4954	4.78112	0.000150429	0.00100686	LOC285629	285629
3235	HOXD9|3235	71.7165	3.27561	89.4473	27.307	4.7712	2.5328e-20	1.77561e-18	HOXD9	3235
56147	PCDHA1|56147	80.8796	3.73389	100.866	27.0135	4.75561	0.000958807	0.00497196	PCDHA1	56147
375323	LHFPL4|375323	40.6443	1.88893	50.6846	26.8325	4.74591	2.0593e-05	0.000174676	LHFPL4	375323
5013	OTX1|5013	20.4935	0.955409	25.5552	26.7479	4.74136	5.71118e-09	9.74772e-08	OTX1	5013
26256	CABYR|26256	338.571	15.8201	422.185	26.6867	4.73805	4.86487e-05	0.000371748	CABYR	26256
56159	TEX11|56159	39.1235	1.83535	48.7836	26.58	4.73227	3.77049e-06	3.80262e-05	TEX11	56159
1690	COCH|1690	349.683	16.4929	436.002	26.4358	4.72442	2.43585e-13	7.65769e-12	COCH	1690
4321	MMP12|4321	102.559	4.86885	127.867	26.2622	4.71492	0.00048312	0.0027654	MMP12	4321
55247	NEIL3|55247	62.5258	2.99629	77.9479	26.0148	4.70126	4.32167e-20	2.94753e-18	NEIL3	55247
7272	TTK|7272	182.371	8.749	227.351	25.9859	4.69966	5.2483e-30	9.6877e-28	TTK	7272
1297	COL9A1|1297	16.5267	0.806191	20.5993	25.5514	4.67533	0.000296922	0.00181585	COL9A1	1297
89885	FATE1|89885	12.6987	0.622299	15.8273	25.4336	4.66866	8.10375e-06	7.60837e-05	FATE1	89885
6695	SPOCK1|6695	167.939	8.24182	209.311	25.3962	4.66654	4.39128e-05	0.000339687	SPOCK1	6695
27127	SMC1B|27127	29.988	1.47803	37.374	25.2863	4.66028	3.14893e-09	5.58206e-08	SMC1B	27127
284739	NCRNA00176|284739	139.493	6.90835	173.841	25.1639	4.65328	4.1591e-06	4.16324e-05	NCRNA00176	284739
389840	MAP3K15|389840	10.5066	0.522368	13.0931	25.065	4.6476	0.00024748	0.00154685	MAP3K15	389840
220134	SKA1|220134	190.122	9.45367	236.927	25.0619	4.64742	7.52461e-30	1.31648e-27	SKA1	220134
3934	LCN2|3934	7339.91	369.981	9145.59	24.719	4.62755	7.79003e-07	9.06509e-06	LCN2	3934
991	CDC20|991	691.042	34.8654	861.035	24.696	4.62621	1.18173e-23	1.13763e-21	CDC20	991
3110	MNX1|3110	19.2683	0.974532	24.0076	24.635	4.62264	0.000353004	0.00210692	MNX1	3110
65989	DLK2|65989	35.7985	1.81236	44.6032	24.6105	4.6212	0.000211543	0.00136156	DLK2	65989
25830	SULT4A1|25830	87.1632	4.43724	108.595	24.4735	4.61315	9.32913e-05	0.000659993	SULT4A1	25830
255631	COL24A1|255631	30.2475	1.53991	37.6847	24.472	4.61306	8.68046e-05	0.000620978	COL24A1	255631
11004	KIF2C|11004	370.806	19.1208	461.917	24.1578	4.59442	7.5291e-28	1.08204e-25	KIF2C	11004
100130418	CECR7|100130418	18.7004	0.967306	23.2944	24.0817	4.58987	2.55578e-06	2.65474e-05	CECR7	100130418
84107	ZIC4|84107	74.7738	3.91206	93.1318	23.8063	4.57327	3.566e-15	1.40682e-13	ZIC4	84107
4062	LY6H|4062	23.4826	1.2317	29.2471	23.7453	4.56957	3.49397e-08	5.23056e-07	LY6H	4062
10024	TROAP|10024	301.564	15.8412	375.586	23.7094	4.56739	5.86947e-30	1.06391e-27	TROAP	10024
2583	B4GALNT1|2583	229.365	12.1164	285.647	23.5752	4.5592	6.37288e-13	1.90524e-11	B4GALNT1	2583
647946	LOC647946|647946	14.1297	0.746772	17.5968	23.5638	4.5585	5.26127e-06	5.16123e-05	LOC647946	647946
51066	C3orf32|51066	184.51	9.76902	229.78	23.5213	4.55589	3.96038e-10	8.09785e-09	C3orf32	51066
1734	DIO2|1734	149.289	7.97051	185.899	23.3234	4.54371	0.00042332	0.00246732	DIO2	1734
2925	GRPR|2925	49.9028	2.69789	62.1321	23.0299	4.52544	0.000137128	0.000927714	GRPR	2925
9787	DLGAP5|9787	220.524	11.9422	274.561	22.9907	4.52298	5.93811e-34	1.74234e-31	DLGAP5	9787
3236	HOXD10|3236	13.1427	0.711792	16.3631	22.9886	4.52285	1.56472e-05	0.000135992	HOXD10	3236
389332	LOC389332|389332	165.299	8.97062	205.798	22.9413	4.51988	0.00134471	0.00662153	LOC389332	389332
23657	SLC7A11|23657	319.132	17.322	397.321	22.9374	4.51963	4.80845e-06	4.74477e-05	SLC7A11	23657
1033	CDKN3|1033	285.377	15.4988	355.293	22.9239	4.51878	3.69954e-41	1.86087e-38	CDKN3	1033
24137	KIF4A|24137	395.004	21.944	491.652	22.4048	4.48574	6.78217e-30	1.20062e-27	KIF4A	24137
3224	HOXC8|3224	7.18797	0.401085	8.94623	22.3051	4.4793	0.00131197	0.00648573	HOXC8	3224
90737	PAGE5|90737	146.367	8.20641	182.16	22.1973	4.47231	0.000348583	0.00208549	PAGE5	90737
6696	SPP1|6696	28355.9	1601.97	35286.9	22.0272	4.46121	1.7297e-10	3.74211e-09	SPP1	6696
10517	FBXW10|10517	52.208	2.98094	64.9611	21.7922	4.44574	1.36022e-06	1.51202e-05	FBXW10	10517
64843	ISL2|64843	16.4828	0.941235	20.5091	21.7895	4.44556	1.69677e-06	1.83642e-05	ISL2	64843
57159	TRIM54|57159	37.6063	2.15107	46.7915	21.7527	4.44312	1.86418e-05	0.000159674	TRIM54	57159
1058	CENPA|1058	112.204	6.46967	139.596	21.577	4.43142	1.57501e-28	2.49522e-26	CENPA	1058
11005	SPINK5|11005	51.1939	2.95365	63.6914	21.5636	4.43053	2.64293e-06	2.73679e-05	SPINK5	11005
440905	LOC440905|440905	55.4581	3.21564	68.9924	21.4552	4.42326	9.02351e-05	0.000641757	LOC440905	440905
579	NKX3-2|579	6.84701	0.397667	8.51783	21.4195	4.42085	0.00200716	0.00932011	NKX3-2	579
55867	SLC22A11|55867	681.557	39.6351	847.858	21.3916	4.41897	1.13318e-08	1.84017e-07	SLC22A11	55867
2692	GHRHR|2692	52.7814	3.11219	65.6491	21.0942	4.39877	9.11777e-07	1.0447e-05	GHRHR	2692
201299	RDM1|201299	27.3195	1.63038	33.9748	20.8385	4.38118	1.64674e-09	3.05087e-08	RDM1	201299
9833	MELK|9833	250.316	14.9388	311.294	20.838	4.38114	8.98533e-38	3.76635e-35	MELK	9833
1306	COL15A1|1306	823.006	49.2743	1023.45	20.7705	4.37647	3.90624e-24	3.92967e-22	COL15A1	1306
90161	HS6ST2|90161	136.94	8.22703	170.286	20.6983	4.37144	0.000906846	0.00474779	HS6ST2	90161
2810	SFN|2810	1467.53	88.6591	1824.76	20.5817	4.36329	1.61403e-06	1.75252e-05	SFN	2810
116372	LYPD1|116372	730.12	45.579	907.462	19.9096	4.3154	8.37489e-05	0.000601796	LYPD1	116372
10882	C1QL1|10882	376.475	23.5031	467.919	19.9088	4.31534	6.58426e-06	6.30835e-05	C1QL1	10882
10715	LASS1|10715	40.133	2.52564	49.8759	19.7478	4.30362	4.39693e-05	0.000339993	LASS1	10715
100048912	CDKN2BAS|100048912	20.4229	1.28849	25.38	19.6975	4.29994	3.99935e-07	4.93058e-06	CDKN2BAS	100048912
11082	ESM1|11082	415.371	26.3661	516.15	19.5763	4.29104	2.61396e-23	2.41252e-21	ESM1	11082
80763	C12orf39|80763	16.5779	1.05503	20.5994	19.5248	4.28724	1.4862e-06	1.63044e-05	C12orf39	80763
7153	TOP2A|7153	1671.72	107.001	2077.09	19.412	4.27888	5.86504e-30	1.06391e-27	TOP2A	7153
10112	KIF20A|10112	372.58	23.8808	462.917	19.3845	4.27683	6.1094e-36	2.19502e-33	KIF20A	10112
441282	AKR1B15|441282	160.258	10.293	199.109	19.344	4.27382	3.68106e-09	6.46273e-08	AKR1B15	441282
338761	C1QL4|338761	13.6012	0.876542	16.8977	19.2777	4.26886	9.88984e-06	9.08186e-05	C1QL4	338761
201625	DNAH12|201625	30.7439	1.98149	38.1953	19.2761	4.26874	9.26405e-06	8.57766e-05	DNAH12	201625
1780	DYNC1I1|1780	187.082	12.1007	232.414	19.2066	4.26353	5.52334e-06	5.39465e-05	DYNC1I1	1780
23025	UNC13A|23025	45.0551	2.92205	55.9703	19.1545	4.25961	0.00010188	0.000713231	UNC13A	23025
9024	BRSK2|9024	25.1662	1.63256	31.263	19.1497	4.25925	3.87516e-06	3.89508e-05	BRSK2	9024
11065	UBE2C|11065	511.009	33.1759	634.799	19.1344	4.25809	1.52386e-21	1.17471e-19	UBE2C	11065
10344	CCL26|10344	14.2736	0.926792	17.7313	19.1319	4.25791	0.001844	0.00866919	CCL26	10344
7306	TYRP1|7306	23.0034	1.4989	28.5746	19.0636	4.25275	0.00120453	0.00602716	TYRP1	7306
699	BUB1|699	269.302	17.734	334.475	18.8607	4.23731	2.16408e-35	7.37987e-33	BUB1	699
2016	EMX1|2016	48.0518	3.17927	59.6768	18.7706	4.2304	7.28106e-11	1.67423e-09	EMX1	2016
1029	CDKN2A|1029	515.217	34.1252	639.852	18.7501	4.22883	2.26581e-17	1.13403e-15	CDKN2A	1029
112609	MRAP2|112609	151.052	10.1921	187.544	18.4008	4.2017	3.51245e-11	8.38322e-10	MRAP2	112609
115908	CTHRC1|115908	282	19.0356	350.126	18.3932	4.2011	2.4985e-08	3.82571e-07	CTHRC1	115908
8022	LHX3|8022	42.3825	2.86102	52.6213	18.3925	4.20105	0.00128571	0.00637781	LHX3	8022
388633	LDLRAD1|388633	27.0424	1.83621	33.5726	18.2837	4.19248	4.76104e-05	0.000364784	LDLRAD1	388633
389336	C5orf46|389336	19.8688	1.35483	24.6651	18.2054	4.18629	4.2822e-07	5.25033e-06	C5orf46	389336
4751	NEK2|4751	293.149	20.0735	363.893	18.128	4.18015	1.56875e-34	4.78232e-32	NEK2	4751
6664	SOX11|6664	9.0481	0.620558	11.2314	18.0989	4.17783	0.000357941	0.0021307	SOX11	6664
116039	OSR2|116039	51.6794	3.55255	64.1474	18.0567	4.17446	1.85986e-05	0.000159371	OSR2	116039
56992	KIF15|56992	115.781	8.00608	143.702	17.9491	4.16584	3.26718e-24	3.35386e-22	KIF15	56992
9133	CCNB2|9133	356.533	24.6725	442.507	17.9352	4.16472	1.54648e-38	6.91449e-36	CCNB2	9133
81930	KIF18A|81930	94.4311	6.60876	117.183	17.7315	4.14824	3.45055e-22	2.81073e-20	KIF18A	81930
51050	PI15|51050	83.7995	5.87761	103.987	17.692	4.14502	0.00191751	0.00896798	PI15	51050
56169	GSDMC|56169	12.7525	0.90154	15.8226	17.5507	4.13346	3.66832e-05	0.000291266	GSDMC	56169
146909	KIF18B|146909	209.581	14.8929	260.018	17.4592	4.12591	7.99101e-28	1.14028e-25	KIF18B	146909
10643	IGF2BP3|10643	334.996	24.2822	415.491	17.1109	4.09684	1.67353e-14	6.11095e-13	IGF2BP3	10643
9156	EXO1|9156	163.659	11.8651	202.984	17.1076	4.09656	3.57467e-31	7.81765e-29	EXO1	9156
23627	PRND|23627	31.29	2.27091	38.8079	17.0891	4.09501	4.49505e-06	4.47725e-05	PRND	23627
64220	STRA6|64220	23.8771	1.74086	29.6119	17.0099	4.08831	1.5834e-05	0.000137556	STRA6	64220
3833	KIFC1|3833	532.85	38.9967	660.791	16.9448	4.08277	2.51946e-33	6.66994e-31	KIFC1	3833
55635	DEPDC1|55635	208.368	15.2761	258.392	16.9148	4.08022	4.20387e-22	3.41056e-20	DEPDC1	55635
9232	PTTG1|9232	608.145	44.6279	754.134	16.8983	4.0788	9.10984e-26	1.05948e-23	PTTG1	9232
284339	TMEM145|284339	23.3601	1.71817	28.9669	16.8592	4.07546	3.68921e-08	5.48419e-07	TMEM145	284339
56884	FSTL5|56884	73.9864	5.44412	91.7435	16.8518	4.07483	4.75981e-07	5.78655e-06	FSTL5	56884
7681	MKRN3|7681	23.7949	1.7707	29.5007	16.6605	4.05836	2.4012e-08	3.68513e-07	MKRN3	7681
1063	CENPF|1063	877.31	65.8416	1087.54	16.5174	4.04592	3.06426e-31	6.77506e-29	CENPF	1063
65266	WNK4|65266	275.674	20.7192	341.724	16.4931	4.04379	3.50094e-08	5.23394e-07	WNK4	65266
176	ACAN|176	68.1911	5.13834	84.526	16.4501	4.04002	4.09022e-08	6.02013e-07	ACAN	176
55355	HJURP|55355	275.185	20.7529	341.1	16.4362	4.03881	5.82748e-33	1.50319e-30	HJURP	55355
83449	PMFBP1|83449	27.449	2.09867	34.0164	16.2086	4.01869	8.77972e-05	0.000626856	PMFBP1	83449
1917	EEF1A2|1917	3382.19	259.088	4191.29	16.1771	4.01588	1.29086e-09	2.43641e-08	EEF1A2	1917
548596	CKMT1A|548596	34.3267	2.64205	42.5351	16.0993	4.00893	0.000133596	0.000907175	CKMT1A	548596
286151	FBXO43|286151	43.946	3.38672	54.4535	16.0786	4.00707	9.42659e-13	2.74874e-11	FBXO43	286151
23089	PEG10|23089	4814.06	371.465	5964.99	16.058	4.00522	2.32792e-05	0.000194814	PEG10	23089
64151	NCAPG|64151	468.923	36.5606	580.934	15.8896	3.99001	3.97327e-37	1.53735e-34	NCAPG	64151
386757	SLC6A10P|386757	8.77712	0.686214	10.8732	15.8452	3.98597	0.000727286	0.00392277	SLC6A10P	386757
54443	ANLN|54443	424.958	33.2482	526.437	15.8335	3.98491	1.42507e-26	1.8033e-24	ANLN	54443
701	BUB1B|701	230.427	18.0485	285.448	15.8156	3.98328	1.87474e-25	2.11909e-23	BUB1B	701
79019	CENPM|79019	255.287	20.1355	316.207	15.7039	3.97305	3.57923e-17	1.76074e-15	CENPM	79019
57101	ANO2|57101	45.3027	3.58487	56.1105	15.652	3.96828	6.4158e-05	0.000476156	ANO2	57101
898	CCNE1|898	201.19	15.9378	249.183	15.6347	3.96668	0.000166321	0.00109826	CCNE1	898
5347	PLK1|5347	430.748	34.192	533.482	15.6026	3.96371	1.40323e-32	3.48556e-30	PLK1	5347
259266	ASPM|259266	734.231	58.3291	909.335	15.5897	3.96252	1.10864e-26	1.41176e-24	ASPM	259266
5746	PTH2R|5746	169.765	13.5879	210.225	15.4716	3.95155	3.27356e-08	4.91889e-07	PTH2R	5746
147841	SPC24|147841	43.0651	3.46099	53.3252	15.4075	3.94556	2.65327e-12	7.35313e-11	SPC24	147841
677779	C3orf66|677779	15.1441	1.21814	18.7519	15.3939	3.94429	0.000785324	0.00418895	C3orf66	677779
57524	CASKIN1|57524	8.38647	0.678367	10.3834	15.3064	3.93607	0.00108838	0.00552428	CASKIN1	57524
81615	TMEM163|81615	176.251	14.2678	218.215	15.2942	3.93491	0.00195331	0.00910367	TMEM163	81615
762	CA4|762	46.9886	3.80633	58.1757	15.2839	3.93394	1.62525e-06	1.76375e-05	CA4	762
8862	APLN|8862	305.863	24.887	378.655	15.2149	3.92742	2.12473e-18	1.22142e-16	APLN	8862
79733	E2F8|79733	117.076	9.55777	144.931	15.1636	3.92254	4.37692e-22	3.53669e-20	E2F8	79733
10403	NDC80|10403	268.096	21.8979	331.878	15.1557	3.92178	1.63525e-33	4.50702e-31	NDC80	10403
83879	CDCA7|83879	148.599	12.2499	183.923	15.0143	3.90826	7.37507e-07	8.6221e-06	CDCA7	83879
440173	LOC440173|440173	14.149	1.17708	17.5095	14.8754	3.89486	3.64347e-05	0.000289521	LOC440173	440173
8475	EPR1|8475	481.475	40.1758	595.801	14.8299	3.89043	2.19608e-29	3.7445e-27	EPR1	8475
2305	FOXM1|2305	763.98	64.2881	945.248	14.7033	3.87807	2.00782e-30	3.81106e-28	FOXM1	2305
145873	MESP2|145873	49.2909	4.16487	60.9816	14.6419	3.87203	5.82094e-13	1.75063e-11	MESP2	145873
4640	MYO1A|4640	116.96	9.90113	144.696	14.6141	3.86929	1.65933e-05	0.00014378	MYO1A	4640
8438	RAD54L|8438	118.226	10.0621	146.248	14.5345	3.86141	4.06032e-19	2.52141e-17	RAD54L	8438
221150	SKA3|221150	149.696	12.8056	185.16	14.4593	3.85393	5.04928e-28	7.41543e-26	SKA3	221150
83461	CDCA3|83461	240.976	20.6339	298.059	14.4451	3.85251	7.0125e-25	7.58557e-23	CDCA3	83461
9493	KIF23|9493	226.667	19.4845	280.341	14.3879	3.84678	3.24861e-26	3.9139e-24	KIF23	9493
2781	GNAZ|2781	505.333	43.5539	624.965	14.3492	3.8429	4.99732e-15	1.9448e-13	GNAZ	2781
342035	GLDN|342035	176.013	15.1863	217.678	14.3339	3.84135	1.7259e-05	0.000148845	GLDN	342035
2020	EN2|2020	9.56075	0.82566	11.8237	14.3203	3.83999	0.000968712	0.00501041	EN2	2020
9212	AURKB|9212	260.495	22.5493	322.139	14.286	3.83653	3.82642e-18	2.16257e-16	AURKB	9212
9319	TRIP13|9319	190.184	16.4643	235.189	14.2848	3.83641	1.69445e-20	1.21325e-18	TRIP13	9319
100132354	LOC100132354|100132354	26.5184	2.31288	32.7893	14.1768	3.82546	0.000642796	0.0035288	LOC100132354	100132354
85407	NKD1|85407	698.257	61.1085	863.321	14.1277	3.82045	1.77892e-05	0.000152956	NKD1	85407
147872	CCDC155|147872	7.62122	0.672422	9.42142	14.0112	3.80851	0.00213496	0.00981167	CCDC155	147872
23676	SMPX|23676	28.4847	2.53427	35.2076	13.8926	3.79624	4.79207e-08	6.94402e-07	SMPX	23676
890	CCNA2|890	548.106	49.0244	677.402	13.8177	3.78844	9.14548e-09	1.50825e-07	CCNA2	890
2491	CENPI|2491	35.9183	3.21755	44.39	13.7962	3.7862	4.77171e-10	9.62552e-09	CENPI	2491
90381	C15orf42|90381	89.9413	8.09793	111.144	13.725	3.77874	7.5754e-20	5.03026e-18	C15orf42	90381
1869	E2F1|1869	726.986	65.8693	898.26	13.637	3.76945	4.81096e-24	4.81574e-22	E2F1	1869
284656	EPHA10|284656	41.2811	3.76438	51.0004	13.5481	3.76002	6.35443e-06	6.11143e-05	EPHA10	284656
7161	TP73|7161	68.491	6.24956	84.6157	13.5395	3.7591	1.86525e-12	5.23415e-11	TP73	7161
79908	BTNL8|79908	197.654	18.054	244.183	13.5251	3.75757	0.000187862	0.00122086	BTNL8	79908
57016	AKR1B10|57016	27424.6	2507.47	33879.8	13.5116	3.75612	5.93779e-12	1.56168e-10	AKR1B10	57016
57405	SPC25|57405	110.263	10.1106	136.209	13.4719	3.75188	1.28052e-21	9.94753e-20	SPC25	57405
26150	RIBC2|26150	34.042	3.1219	42.0524	13.4701	3.75169	2.90491e-09	5.16771e-08	RIBC2	26150
5224	PGAM2|5224	306.559	28.5521	378.582	13.2593	3.72893	0.00048021	0.00275087	PGAM2	5224
51512	GTSE1|51512	169.449	15.8493	209.241	13.2019	3.72267	6.55861e-25	7.13293e-23	GTSE1	51512
983	CDK1|983	556.855	52.0883	687.623	13.2011	3.72259	5.4019e-31	1.10904e-28	CDK1	983
55872	PBK|55872	235.84	22.1175	291.209	13.1664	3.71879	9.30939e-21	6.86098e-19	PBK	55872
4320	MMP11|4320	784.695	73.6075	968.915	13.1633	3.71845	7.12529e-12	1.8546e-10	MMP11	4320
79801	SHCBP1|79801	147.963	13.9724	182.675	13.074	3.70863	4.35632e-14	1.50084e-12	SHCBP1	79801
26470	SEZ6L2|26470	1389.19	131.486	1715.02	13.0434	3.70524	2.76807e-13	8.6213e-12	SEZ6L2	26470
4192	MDK|4192	5741.59	545.087	7087.83	13.0031	3.70078	1.39827e-13	4.55231e-12	MDK	4192
8318	CDC45|8318	200.582	19.051	247.61	12.9973	3.70014	3.30924e-27	4.43879e-25	CDC45	8318
1062	CENPE|1062	190.41	18.1262	235.043	12.9671	3.69678	1.13567e-25	1.30569e-23	CENPE	1062
4613	MYCN|4613	95.5496	9.11125	117.943	12.9448	3.6943	6.68006e-05	0.00049304	MYCN	4613
9088	PKMYT1|9088	258.917	24.7438	319.583	12.9157	3.69106	3.07332e-18	1.7517e-16	PKMYT1	9088
3161	HMMR|3161	329.381	31.515	406.549	12.9002	3.68932	1.1083e-33	3.1407e-31	HMMR	3161
7857	SCG2|7857	13.8141	1.3225	17.0502	12.8925	3.68846	0.000579887	0.00322926	SCG2	7857
29128	UHRF1|29128	236.212	22.8124	291.496	12.778	3.67559	9.82951e-19	5.93903e-17	UHRF1	29128
1951	CELSR3|1951	220.723	21.3261	272.38	12.7721	3.67493	2.58633e-25	2.9071e-23	CELSR3	1951
128239	IQGAP3|128239	610.114	59.2528	752.824	12.7053	3.66736	3.42647e-29	5.69757e-27	IQGAP3	128239
84332	DYDC2|84332	74.391	7.31814	91.7674	12.5397	3.64843	0.000594867	0.0032999	DYDC2	84332
2318	FLNC|2318	857.623	84.51	1057.91	12.5182	3.64595	5.27065e-05	0.000398967	FLNC	2318
374286	CDRT1|374286	14.9713	1.49543	18.4625	12.3459	3.62596	7.91726e-05	0.000571976	CDRT1	374286
610	HCN2|610	51.0944	5.11516	63.0062	12.3175	3.62264	1.80064e-06	1.93427e-05	HCN2	610
157313	CDCA2|157313	92.0263	9.21769	113.479	12.311	3.62188	2.46666e-17	1.23149e-15	CDCA2	157313
6819	SULT1C2|6819	508.968	50.9841	627.616	12.31	3.62176	3.42283e-11	8.18876e-10	SULT1C2	6819
4703	NEB|4703	972.113	97.4709	1198.7	12.2981	3.62036	3.18246e-06	3.25196e-05	NEB	4703
81620	CDT1|81620	453.152	45.4682	558.77	12.2892	3.61932	4.77066e-18	2.61542e-16	CDT1	81620
137902	PXDNL|137902	16.7562	1.68451	20.6608	12.2651	3.61649	1.97755e-05	0.000168096	PXDNL	137902
256714	MAP7D2|256714	80.4148	8.12677	99.1423	12.1995	3.60875	2.81683e-05	0.000231419	MAP7D2	256714
84467	FBN3|84467	55.7896	5.65786	68.7771	12.156	3.6036	2.35893e-06	2.46555e-05	FBN3	84467
22996	TTC39A|22996	430.88	43.7552	531.171	12.1396	3.60165	4.90941e-12	1.30658e-10	TTC39A	22996
51751	HIGD1B|51751	32.8205	3.33757	40.4586	12.1222	3.59957	6.56338e-09	1.10971e-07	HIGD1B	51751
114784	CSMD2|114784	48.3692	4.94975	59.6178	12.0446	3.59032	1.50335e-11	3.75744e-10	CSMD2	114784
113130	CDCA5|113130	456.807	46.9927	562.977	11.9801	3.58257	1.5032e-24	1.57523e-22	CDCA5	113130
4440	MSI1|4440	215.12	22.1729	265.106	11.9563	3.5797	2.17637e-09	3.95204e-08	MSI1	4440
114794	ELFN2|114794	244.171	25.2492	300.887	11.9167	3.57491	2.37363e-11	5.79581e-10	ELFN2	114794
144455	E2F7|144455	61.9632	6.43386	76.3491	11.8668	3.56885	6.46909e-13	1.93113e-11	E2F7	144455
84057	MND1|84057	82.2675	8.54753	101.366	11.8591	3.56792	9.5539e-16	4.01304e-14	MND1	84057
53342	IL17D|53342	49.65	5.1979	61.166	11.7674	3.55673	0.00147709	0.00716637	IL17D	53342
729533	FAM72A|729533	22.8925	2.42595	28.1947	11.6221	3.5388	1.98125e-06	2.10469e-05	FAM72A	729533
151648	SGOL1|151648	75.7978	8.07281	93.3431	11.5627	3.5314	1.73574e-16	7.95514e-15	SGOL1	151648
10309	CCNO|10309	57.9504	6.201	71.357	11.5073	3.52448	2.15394e-08	3.33361e-07	CCNO	10309
200810	ALG1L|200810	288.528	30.9415	355.26	11.4817	3.52126	1.47407e-12	4.18312e-11	ALG1L	200810
990	CDC6|990	494.902	53.2409	609.321	11.4446	3.5166	3.80601e-25	4.20752e-23	CDC6	990
29089	UBE2T|29089	310.085	33.3805	381.77	11.4369	3.51563	2.61433e-34	7.8508e-32	UBE2T	29089
55789	DEPDC1B|55789	195.51	21.1661	240.677	11.3708	3.50727	5.65519e-16	2.44694e-14	DEPDC1B	55789
148252	DIRAS1|148252	54.4426	5.93018	67.0106	11.2999	3.49824	0.000162375	0.00107609	DIRAS1	148252
29944	PNMA3|29944	194.95	21.2601	239.947	11.2863	3.4965	0.000365966	0.00217269	PNMA3	29944
891	CCNB1|891	840.586	91.8696	1034.55	11.2611	3.49328	7.99039e-31	1.59175e-28	CCNB1	891
83959	SLC4A11|83959	60.9334	6.65966	74.9939	11.2609	3.49325	1.38664e-05	0.000122634	SLC4A11	83959
9055	PRC1|9055	736.673	80.5337	906.657	11.2581	3.49289	2.35285e-32	5.70354e-30	PRC1	9055
89884	LHX4|89884	10.1621	1.1258	12.5031	11.106	3.47327	0.00205392	0.00949125	LHX4	89884
7134	TNNC1|7134	72.8282	8.09147	89.5994	11.0733	3.46902	0.000253197	0.00157914	TNNC1	7134
150468	CKAP2L|150468	119.303	13.2583	146.776	11.0705	3.46864	9.82761e-21	7.19024e-19	CKAP2L	150468
113115	FAM54A|113115	54.9191	6.12981	67.5588	11.0214	3.46223	4.73382e-12	1.26487e-10	FAM54A	113115
55388	MCM10|55388	130.703	14.596	160.783	11.0155	3.46146	3.53695e-19	2.21693e-17	MCM10	55388
51514	DTL|51514	397.154	44.401	488.54	11.0029	3.45981	2.89699e-22	2.37908e-20	DTL	51514
57512	GPR158|57512	122.982	13.7517	151.279	11.0008	3.45954	2.1453e-21	1.64746e-19	GPR158	57512
9401	RECQL4|9401	711.498	79.9977	875.1	10.9391	3.45142	5.73596e-07	6.8695e-06	RECQL4	9401
728833	FAM72D|728833	70.5255	7.96301	86.7334	10.892	3.4452	3.6321e-15	1.43009e-13	FAM72D	728833
4288	MKI67|4288	1218.49	137.696	1498.49	10.8826	3.44395	7.07482e-20	4.71343e-18	MKI67	4288
80115	BAIAP2L2|80115	479.776	54.2754	590.009	10.8707	3.44237	4.61472e-09	7.97664e-08	BAIAP2L2	80115
55143	CDCA8|55143	320.86	36.3117	394.577	10.8664	3.4418	2.53163e-29	4.28037e-27	CDCA8	55143
57221	KIAA1244|57221	133.195	15.2039	163.763	10.7711	3.42909	2.63153e-06	2.72779e-05	KIAA1244	57221
1187	CLCNKA|1187	28.2297	3.22591	34.7074	10.7589	3.42746	0.000410825	0.00240145	CLCNKA	1187
4998	ORC1L|4998	145.65	16.6769	179.062	10.7372	3.42454	1.19008e-19	7.77414e-18	ORC1L	4998
2859	GPR35|2859	241.368	27.7183	296.718	10.7048	3.42018	9.11644e-08	1.26546e-06	GPR35	2859
10293	TRAIP|10293	124.881	14.3738	153.51	10.6799	3.41682	1.13867e-20	8.30072e-19	TRAIP	10293
54478	FAM64A|54478	52.758	6.0909	64.848	10.6467	3.41233	7.04737e-12	1.8367e-10	FAM64A	54478
23397	NCAPH|23397	204.254	23.592	251.057	10.6416	3.41165	2.30105e-27	3.14947e-25	NCAPH	23397
1470	CST2|1470	11.549	1.33927	14.194	10.5983	3.40576	0.00103778	0.00530492	CST2	1470
152	ADRA2C|152	224.889	26.1967	276.363	10.5495	3.39911	3.48101e-05	0.000277818	ADRA2C	152
9928	KIF14|9928	161.75	19.057	198.717	10.4275	3.38232	3.72146e-21	2.81488e-19	KIF14	9928
50507	NOX4|50507	47.7889	5.67148	58.7002	10.3501	3.37157	8.63514e-11	1.97207e-09	NOX4	50507
146956	EME1|146956	87.5266	10.4919	107.484	10.2444	3.35677	1.62714e-16	7.49154e-15	EME1	146956
63967	CLSPN|63967	56.9699	6.85697	69.9525	10.2017	3.35073	3.97171e-12	1.07696e-10	CLSPN	63967
645996	NAP1L6|645996	10.0243	1.21352	12.3068	10.1414	3.34219	0.00115466	0.00582104	NAP1L6	645996
5865	RAB3B|5865	44.5095	5.42116	54.636	10.0783	3.33318	1.05429e-09	2.01175e-08	RAB3B	5865
55287	TMEM40|55287	10.9052	1.3355	13.3844	10.022	3.3251	0.00155295	0.00746425	TMEM40	55287
84701	COX4I2|84701	61.8298	7.68624	75.8567	9.86915	3.30293	1.42594e-12	4.05799e-11	COX4I2	84701
23101	MCF2L2|23101	29.7683	3.70229	36.5212	9.8645	3.30225	0.00214182	0.00983868	MCF2L2	23101
10053	AP1M2|10053	668.869	83.189	820.599	9.86428	3.30221	0.000319871	0.00193558	AP1M2	10053
10721	POLQ|10721	95.8756	11.9831	117.609	9.81463	3.29493	4.73591e-17	2.29054e-15	POLQ	10721
55964	SEPT3|55964	53.0015	6.77246	64.9779	9.59443	3.2622	1.45538e-08	2.32398e-07	2014-09-03	55964
2118	ETV4|2118	825.084	105.643	1011.47	9.5744	3.25918	5.00098e-09	8.60733e-08	ETV4	2118
51804	SIX4|51804	44.6167	5.71831	54.694	9.56471	3.25772	3.69765e-10	7.60703e-09	SIX4	51804
163223	ZNF676|163223	21.9901	2.82812	26.9543	9.53085	3.2526	1.10412e-05	0.000100293	ZNF676	163223
41	ACCN2|41	90.8097	11.6807	111.309	9.52934	3.25238	2.63183e-07	3.35992e-06	ACCN2	41
6098	ROS1|6098	14.1142	1.82006	17.2992	9.50474	3.24865	0.00102533	0.00526134	ROS1	6098
23542	MAPK8IP2|23542	278.805	36.1037	341.681	9.46389	3.24243	3.73818e-12	1.01914e-10	MAPK8IP2	23542
203190	LGI3|203190	29.5542	3.8656	36.2092	9.36705	3.22759	0.000563151	0.00314573	LGI3	203190
55165	CEP55|55165	130.849	17.1306	160.309	9.35809	3.22621	1.62912e-18	9.50086e-17	CEP55	55165
50863	NTM|50863	73.235	9.6167	89.7165	9.32923	3.22176	0.000514591	0.00291321	NTM	50863
54821	ERCC6L|54821	57.7639	7.59759	70.7604	9.31353	3.21933	6.19822e-12	1.62592e-10	ERCC6L	54821
3234	HOXD8|3234	32.9482	4.34655	40.358	9.28506	3.21491	4.4889e-07	5.48371e-06	HOXD8	3234
143503	OR51E1|143503	21.8258	2.88086	26.7338	9.2798	3.21409	1.28698e-05	0.000114726	OR51E1	143503
23630	KCNE1L|23630	34.6682	4.57888	42.4634	9.27375	3.21315	2.40888e-07	3.09098e-06	KCNE1L	23630
6623	SNCG|6623	676.978	89.9351	829.062	9.21845	3.20452	0.000422399	0.00246267	SNCG	6623
54626	HES2|54626	29.8162	3.96737	36.5128	9.20328	3.20215	0.000511104	0.00289583	HES2	54626
785	CACNB4|785	33.28	4.43767	40.7522	9.18324	3.199	3.41049e-05	0.000272514	CACNB4	785
55771	PRR11|55771	44.788	5.97654	54.8428	9.17635	3.19792	6.51213e-10	1.28329e-08	PRR11	55771
6241	RRM2|6241	1062.43	144.385	1300.26	9.00553	3.17081	8.46419e-28	1.19929e-25	RRM2	6241
56901	NDUFA4L2|56901	1118.46	152.312	1368.76	8.98659	3.16777	4.83956e-08	6.99511e-07	NDUFA4L2	56901
10158	PDZK1IP1|10158	2580.31	352.061	3157.57	8.96882	3.16492	1.47096e-07	1.9678e-06	PDZK1IP1	10158
56899	ANKS1B|56899	39.5887	5.40263	48.4452	8.96697	3.16462	1.94548e-05	0.000165931	ANKS1B	56899
11339	OIP5|11339	104.146	14.2334	127.439	8.95352	3.16246	5.3416e-17	2.57113e-15	OIP5	11339
161357	MDGA2|161357	22.8254	3.12246	27.9298	8.9448	3.16105	2.30753e-05	0.000193206	MDGA2	161357
4137	MAPT|4137	266.64	36.5938	326.238	8.91511	3.15625	2.53533e-15	1.00812e-13	MAPT	4137
57464	FAM40B|57464	82.0447	11.3161	100.368	8.86948	3.14885	8.68196e-05	0.000620978	FAM40B	57464
123591	C15orf27|123591	38.6171	5.34729	47.2363	8.83369	3.14302	2.94534e-06	3.02966e-05	C15orf27	123591
257240	KLHL34|257240	15.6936	2.17751	19.1951	8.81519	3.13999	0.000512168	0.00290031	KLHL34	257240
25903	OLFML2B|25903	334.161	46.6186	408.654	8.7659	3.1319	3.9571e-18	2.23016e-16	OLFML2B	25903
9890	LPPR4|9890	24.6088	3.45345	30.0895	8.71289	3.12315	3.54213e-06	3.5867e-05	LPPR4	9890
253982	ASPHD1|253982	253.777	35.6447	310.288	8.70503	3.12185	7.86801e-05	0.00056944	ASPHD1	253982
80178	C16orf59|80178	177.6	25.0669	217.116	8.66146	3.11461	4.5003e-15	1.76159e-13	C16orf59	80178
92659	LOC92659|92659	99.7112	14.0909	121.893	8.65044	3.11277	1.27166e-06	1.42301e-05	LOC92659	92659
1870	E2F2|1870	102.819	14.5333	125.692	8.64849	3.11245	4.94761e-16	2.15935e-14	E2F2	1870
25928	SOSTDC1|25928	23.6551	3.3585	28.9133	8.60899	3.10584	0.000533715	0.00300541	SOSTDC1	25928
64105	CENPK|64105	80.4946	11.4341	98.386	8.60458	3.1051	5.35696e-14	1.82372e-12	CENPK	64105
29893	PSMC3IP|29893	98.5917	14.0823	120.485	8.55579	3.0969	3.58097e-08	5.33732e-07	PSMC3IP	29893
55723	ASF1B|55723	349.504	49.9831	427.101	8.5449	3.09506	6.71136e-19	4.1421e-17	ASF1B	55723
84264	HAGHL|84264	56.4778	8.10851	69.0087	8.51065	3.08927	0.000261338	0.00162288	HAGHL	84264
51176	LEF1|51176	214.592	30.8412	262.196	8.50147	3.08771	5.87317e-11	1.36769e-09	LEF1	51176
7757	ZNF208|7757	80.7771	11.6912	98.675	8.44008	3.07726	0.00153125	0.00737756	ZNF208	7757
23594	ORC6L|23594	115.567	16.7612	141.164	8.42206	3.07417	1.05066e-13	3.48259e-12	ORC6L	23594
80307	FER1L4|80307	76.0268	11.0517	92.8598	8.40233	3.07079	9.06188e-05	0.000643576	FER1L4	80307
55329	MNS1|55329	274.559	39.9399	335.341	8.39614	3.06973	0.00184414	0.00866919	MNS1	55329
6535	SLC6A8|6535	1188.07	173.29	1450.97	8.37309	3.06576	1.42321e-05	0.000125317	SLC6A8	6535
2191	FAP|2191	121.524	17.8174	148.391	8.32848	3.05805	5.84476e-09	9.95738e-08	FAP	2191
10626	TRIM16|10626	1327.38	195.512	1620.61	8.28905	3.05121	3.80978e-09	6.66547e-08	TRIM16	10626
80320	SP6|80320	48.9575	7.21155	59.7726	8.28845	3.0511	6.94796e-05	0.000510007	SP6	80320
11144	DMC1|11144	13.2019	1.94888	16.1172	8.27001	3.04789	0.00118177	0.0059354	DMC1	11144
284403	WDR62|284403	230.987	34.2527	281.955	8.23159	3.04117	4.09237e-18	2.29996e-16	WDR62	284403
55283	MCOLN3|55283	82.6947	12.2771	100.938	8.22159	3.03942	0.000163127	0.00108071	MCOLN3	55283
54097	FAM3B|54097	709.834	105.511	866.394	8.21142	3.03763	1.29848e-05	0.000115599	FAM3B	54097
6424	SFRP4|6424	185.575	27.6172	226.497	8.20129	3.03585	1.84556e-06	1.97199e-05	SFRP4	6424
4359	MPZ|4359	542.409	80.763	662.006	8.1969	3.03508	6.79182e-06	6.49792e-05	MPZ	4359
84221	C21orf56|84221	196.523	29.3972	239.82	8.15793	3.0282	8.67914e-13	2.55673e-11	C21orf56	84221
133022	TRAM1L1|133022	36.7674	5.52419	44.8615	8.12091	3.02164	3.21455e-07	4.04065e-06	TRAM1L1	133022
57125	PLXDC1|57125	231.603	34.8667	282.571	8.10433	3.01869	1.5662e-18	9.18714e-17	PLXDC1	57125
83481	EPPK1|83481	389.282	58.9103	474.871	8.06091	3.01094	2.45191e-09	4.41255e-08	EPPK1	83481
8208	CHAF1B|8208	184.157	27.9821	224.617	8.02718	3.00489	1.66636e-17	8.53109e-16	CHAF1B	8208
1311	COMP|1311	83.4071	12.6771	101.731	8.0248	3.00447	9.68023e-05	0.000681239	COMP	1311
771	CA12|771	977.264	149.33	1191.75	7.98067	2.99651	0.000228442	0.00145084	CA12	771
120376	C11orf93|120376	78.1752	11.9475	95.3327	7.97933	2.99627	1.72445e-08	2.70857e-07	C11orf93	120376
115584	SLC5A11|115584	101.603	15.589	123.887	7.94707	2.99042	5.84939e-06	5.69375e-05	SLC5A11	115584
7087	ICAM5|7087	15.3385	2.35802	18.7013	7.93096	2.9875	0.00211104	0.00971279	ICAM5	7087
388743	CAPN8|388743	19.842	3.06374	24.1887	7.89513	2.98096	0.000305709	0.00186277	CAPN8	388743
388407	C17orf82|388407	22.1036	3.41451	26.9453	7.89143	2.98029	3.15941e-05	0.000255404	C17orf82	388407
79140	CCDC28B|79140	213.904	33.1921	260.721	7.8549	2.97359	2.46946e-05	0.000205482	CCDC28B	79140
9829	DNAJC6|9829	204.601	31.7576	249.379	7.85259	2.97317	1.04969e-17	5.51429e-16	DNAJC6	9829
53616	ADAM22|53616	14.8309	2.3044	18.0761	7.84415	2.97162	0.000428411	0.00249194	ADAM22	53616
219790	RTKN2|219790	57.9495	9.02288	70.6248	7.8273	2.96851	5.21741e-10	1.04556e-08	RTKN2	219790
9542	NRG2|9542	31.4686	4.91069	38.3489	7.80928	2.96519	1.77944e-06	1.91252e-05	NRG2	9542
2524	FUT2|2524	82.8284	12.9827	100.923	7.77364	2.95859	0.000105182	0.000734815	FUT2	2524
1268	CNR1|1268	49.2883	7.74753	60.0502	7.75088	2.95436	2.89085e-05	0.000236535	CNR1	1268
222699	LOC222699|222699	120.754	19.0256	147.109	7.73216	2.95087	9.15758e-17	4.34553e-15	LOC222699	222699
54997	TESC|54997	1134.95	179.267	1382.54	7.71217	2.94714	9.35763e-05	0.000661544	TESC	54997
3200	HOXA3|3200	98.5355	15.6541	120.007	7.66617	2.93851	1.41719e-06	1.56497e-05	HOXA3	3200
83483	PLVAP|83483	3880.38	619.734	4725.11	7.62442	2.93063	1.04069e-41	5.51016e-39	PLVAP	83483
115811	IQCD|115811	39.7293	6.35261	48.3761	7.61516	2.92887	1.1793e-06	1.32557e-05	IQCD	115811
53905	DUOX1|53905	116.728	18.8457	142.086	7.53944	2.91446	0.000267942	0.00165877	DUOX1	53905
55057	AIM1L|55057	79.8168	12.9298	97.1451	7.51325	2.90944	6.55826e-11	1.51669e-09	AIM1L	55057
81557	MAGED4B|81557	245.842	39.8846	299.198	7.5016	2.9072	0.000467575	0.00268559	MAGED4B	81557
169834	ZNF883|169834	39.4054	6.43971	47.9457	7.44531	2.89633	5.76589e-07	6.90123e-06	ZNF883	169834
4897	NRCAM|4897	533.345	87.2321	648.918	7.43898	2.8951	0.00056604	0.00315781	NRCAM	4897
64943	NT5DC2|64943	989.937	162.185	1204.38	7.42596	2.89258	7.2918e-09	1.22259e-07	NT5DC2	64943
10083	USH1C|10083	445.704	73.0852	542.238	7.41925	2.89127	0.000416952	0.00243514	USH1C	10083
641	BLM|641	112.854	18.5584	137.283	7.39734	2.88701	3.02739e-15	1.19904e-13	BLM	641
7516	XRCC2|7516	39.7278	6.54909	48.3233	7.37863	2.88335	9.28789e-08	1.28523e-06	XRCC2	7516
6690	SPINK1|6690	11811.7	1948.46	14367	7.37348	2.88235	0.000919178	0.0048011	SPINK1	6690
84733	CBX2|84733	197.847	32.6538	240.643	7.36952	2.88157	4.77449e-10	9.62552e-09	CBX2	84733
6091	ROBO1|6091	2238.79	369.724	2723	7.36496	2.88068	2.55493e-14	9.0343e-13	ROBO1	6091
80119	PIF1|80119	83.6791	13.8248	101.776	7.36186	2.88007	8.64729e-13	2.55482e-11	PIF1	80119
150197	LOC150197|150197	29.8942	4.99342	36.3452	7.27862	2.86367	7.78166e-06	7.3482e-05	LOC150197	150197
5820	PVT1|5820	83.9373	14.047	102.044	7.26447	2.86086	8.06955e-10	1.56265e-08	PVT1	5820
57650	KIAA1524|57650	119.363	20.114	145.075	7.21261	2.85052	1.40144e-15	5.80185e-14	KIAA1524	57650
55010	C12orf48|55010	123.093	20.8064	149.592	7.18971	2.84593	3.13007e-16	1.3933e-14	C12orf48	55010
6657	SOX2|6657	20.4055	3.45275	24.7974	7.18193	2.84437	0.000935558	0.00486645	SOX2	6657
9837	GINS1|9837	312.334	52.8533	379.557	7.18133	2.84425	2.84823e-22	2.34862e-20	GINS1	9837
10675	CSPG5|10675	56.0647	9.49551	68.1292	7.17489	2.84296	1.39024e-09	2.60202e-08	CSPG5	10675
135228	CD109|135228	567.392	96.6974	689.334	7.12877	2.83365	1.51058e-12	4.28069e-11	CD109	135228
646962	HRCT1|646962	343.301	58.5843	417.061	7.11899	2.83167	0.000518044	0.00293194	HRCT1	646962
8336	HIST1H2AM|8336	14.2638	2.44436	17.3258	7.08807	2.82539	0.00149912	0.00725926	HIST1H2AM	8336
646405	TPTE2P1|646405	23.627	4.05352	28.6979	7.07975	2.8237	5.585e-05	0.000420705	TPTE2P1	646405
653820	FAM72B|653820	134.1	23.0249	162.876	7.07389	2.8225	3.19224e-17	1.57808e-15	FAM72B	653820
57214	KIAA1199|57214	184.137	31.7576	223.614	7.04128	2.81584	9.85693e-06	9.06405e-05	KIAA1199	57214
387646	LOC387646|387646	38.4799	6.63796	46.7291	7.03967	2.81551	5.54178e-06	5.41002e-05	LOC387646	387646
89958	C9orf140|89958	132.169	22.9314	160.47	6.99781	2.8069	1.5291e-08	2.43398e-07	C9orf140	89958
65010	SLC26A6|65010	722.487	125.537	877.137	6.98706	2.80469	3.03078e-28	4.61964e-26	SLC26A6	65010
9536	PTGES|9536	197.999	34.4461	240.37	6.97814	2.80284	9.16872e-05	0.000650245	PTGES	9536
375616	KCP|375616	19.9369	3.46859	24.2033	6.97785	2.80278	0.000231284	0.00146427	KCP	375616
8537	BCAS1|8537	120.452	20.9645	146.226	6.9749	2.80217	8.88245e-05	0.000633292	BCAS1	8537
6941	TCF19|6941	657.98	114.627	798.744	6.96818	2.80078	1.90316e-20	1.35306e-18	TCF19	6941
3706	ITPKA|3706	308.635	54.1557	374.562	6.91639	2.79002	2.16737e-09	3.93925e-08	ITPKA	3706
2307	FOXS1|2307	89.9603	15.8469	109.161	6.88846	2.78418	8.66537e-13	2.55641e-11	FOXS1	2307
3892	KRT86|3892	36.3966	6.44853	44.1552	6.84732	2.77554	0.000663598	0.00362225	KRT86	3892
9768	KIAA0101|9768	287.052	50.8729	348.239	6.84527	2.77511	9.51073e-22	7.4169e-20	KIAA0101	9768
84904	C9orf100|84904	211.528	37.6076	256.585	6.82267	2.77034	3.79887e-21	2.85199e-19	C9orf100	84904
114804	RNF157|114804	674.622	120.094	818.283	6.81369	2.76844	7.20177e-15	2.75999e-13	RNF157	114804
56265	CPXM1|56265	118.546	21.163	143.775	6.7937	2.7642	2.09295e-06	2.21166e-05	CPXM1	56265
402569	KPNA7|402569	44.9054	8.03634	54.457	6.77634	2.76051	5.20134e-08	7.48041e-07	KPNA7	402569
7293	TNFRSF4|7293	124.68	22.3489	151.19	6.76498	2.75809	7.17473e-14	2.42207e-12	TNFRSF4	7293
374393	FAM111B|374393	297.991	53.4261	361.35	6.76354	2.75778	9.38578e-15	3.51007e-13	FAM111B	374393
5831	PYCR1|5831	1084.78	195.583	1315.14	6.7242	2.74936	4.10067e-09	7.12482e-08	PYCR1	5831
10537	UBD|10537	19238.4	3469.76	23323.5	6.72194	2.74888	3.13943e-11	7.54664e-10	UBD	10537
84419	C15orf48|84419	299.005	54.0739	362.458	6.70301	2.74481	0.00124486	0.00620271	C15orf48	84419
147166	TRIM16L|147166	1107.39	200.453	1342.34	6.69657	2.74342	1.98316e-07	2.57426e-06	TRIM16L	147166
146330	FBXL16|146330	149.014	27.0361	180.615	6.6805	2.73996	3.29981e-05	0.0002643	FBXL16	146330
8404	SPARCL1|8404	5950.94	1080.47	7212.71	6.67553	2.73888	0.000457818	0.00263683	SPARCL1	8404
6790	AURKA|6790	670.497	121.915	812.617	6.66544	2.7367	1.22035e-30	2.38383e-28	AURKA	6790
204962	SLC44A5|204962	169.524	30.8342	205.454	6.66319	2.73621	1.08541e-06	1.22895e-05	SLC44A5	204962
375444	C5orf34|375444	45.6215	8.30529	55.2889	6.65706	2.73489	7.62885e-08	1.07337e-06	C5orf34	375444
2539	G6PD|2539	1602.39	292.43	1941.76	6.64008	2.7312	1.17363e-07	1.59335e-06	G6PD	2539
26507	CNNM1|26507	243.042	44.5798	294.457	6.60516	2.72359	0.000173586	0.00113986	CNNM1	26507
1012	CDH13|1012	311.132	57.1538	376.929	6.595	2.72137	7.09122e-24	6.92599e-22	CDH13	1012
3070	HELLS|3070	105.559	19.4068	127.879	6.58937	2.72014	2.47498e-13	7.76857e-12	HELLS	3070
1894	ECT2|1894	504.94	93.1527	611.621	6.56579	2.71497	1.98653e-22	1.68646e-20	ECT2	1894
23551	RASD2|23551	55.1083	10.1697	66.7505	6.56369	2.71451	4.89003e-09	8.42359e-08	RASD2	23551
728239	MAGED4|728239	142.543	26.3286	172.651	6.55752	2.71315	0.00017676	0.00115806	MAGED4	728239
79191	IRX3|79191	177.237	32.8882	214.633	6.52613	2.70623	8.16368e-08	1.14382e-06	IRX3	79191
5888	RAD51|5888	112.887	20.9719	136.699	6.51818	2.70447	1.95962e-14	7.09127e-13	RAD51	5888
8365	HIST1H4H|8365	114.725	21.3192	138.924	6.51638	2.70407	4.53786e-10	9.18528e-09	HIST1H4H	8365
92815	HIST3H2A|92815	26.3755	4.90437	31.9379	6.51214	2.70313	0.000533239	0.00300442	HIST3H2A	92815
2146	EZH2|2146	391.091	73.2207	473.441	6.46594	2.69286	7.25435e-25	7.80522e-23	EZH2	2146
9134	CCNE2|9134	188.551	35.5104	228.199	6.42625	2.68398	1.02202e-10	2.29755e-09	CCNE2	9134
9824	ARHGAP11A|9824	306.999	57.8739	371.54	6.41981	2.68253	7.63521e-20	5.05331e-18	ARHGAP11A	9824
27112	FAM155B|27112	62.5024	11.7966	75.6386	6.41192	2.68076	2.61276e-09	4.67278e-08	FAM155B	27112
3195	TLX1|3195	104.983	19.8204	127.046	6.40986	2.68029	1.46368e-10	3.19405e-09	TLX1	3195
374955	SPATA21|374955	53.7981	10.1772	65.0989	6.39656	2.6773	0.000902945	0.00472982	SPATA21	374955
55215	FANCI|55215	540.608	102.618	654.076	6.37391	2.67218	4.41105e-27	5.83884e-25	FANCI	55215
83903	GSG2|83903	31.2532	5.93352	37.8128	6.37273	2.67191	4.55426e-06	4.52279e-05	GSG2	83903
55765	C1orf106|55765	558.772	106.547	675.929	6.34394	2.66538	1.64061e-06	1.77947e-05	C1orf106	55765
2177	FANCD2|2177	244.789	46.7191	296.102	6.33793	2.66401	2.00867e-19	1.2995e-17	FANCD2	2177
7070	THY1|7070	2413.34	461.378	2919.03	6.32677	2.66147	6.79991e-23	6.05372e-21	THY1	7070
3321	IGSF3|3321	583	111.643	705.113	6.31578	2.65896	4.50582e-13	1.37639e-11	IGSF3	3321
2564	GABRE|2564	432.574	82.9886	523.14	6.30376	2.65621	8.58903e-13	2.54134e-11	GABRE	2564
84518	CNFN|84518	40.5176	7.78295	48.9981	6.29557	2.65434	0.000226006	0.00143718	CNFN	84518
2662	GDF10|2662	26.27	5.0533	31.7665	6.28629	2.65221	0.00215531	0.00989385	GDF10	2662
79805	VASH2|79805	81.0051	15.5907	97.9518	6.28273	2.65139	1.21503e-08	1.96199e-07	VASH2	79805
387103	CENPW|387103	215.233	41.5401	260.231	6.26456	2.64721	1.1645e-19	7.63187e-18	CENPW	387103
29127	RACGAP1|29127	566.062	109.424	684.362	6.2542	2.64482	3.30801e-28	5.0043e-26	RACGAP1	29127
11156	PTP4A3|11156	938.405	181.777	1134.42	6.24073	2.64171	2.2415e-07	2.88726e-06	PTP4A3	11156
140711	C20orf118|140711	92.6732	17.9677	112.027	6.2349	2.64037	5.37589e-09	9.19752e-08	C20orf118	140711
80129	C6orf97|80129	321.787	62.4785	388.966	6.22559	2.63821	1.58997e-06	1.73107e-05	C6orf97	80129
2842	GPR19|2842	17.1051	3.32786	20.6744	6.2125	2.63517	0.00108374	0.00550848	GPR19	2842
11130	ZWINT|11130	599.927	117.019	725.032	6.19585	2.6313	1.57338e-23	1.49322e-21	ZWINT	11130
114827	FHAD1|114827	16.9899	3.31595	20.5324	6.19202	2.63041	0.00116737	0.00587329	FHAD1	114827
25894	PLEKHG4|25894	101.408	19.8485	122.537	6.17364	2.62612	0.00165572	0.00789598	PLEKHG4	25894
50804	MYEF2|50804	109.182	21.4509	131.911	6.14942	2.62045	4.76007e-06	4.7109e-05	MYEF2	50804
89795	NAV3|89795	252.253	49.7252	304.721	6.1281	2.61544	0.00183257	0.00862085	NAV3	89795
3547	IGSF1|3547	194.146	38.2932	234.522	6.12438	2.61456	0.000287693	0.00176583	IGSF1	3547
84900	RNFT2|84900	54.822	10.9193	66.1957	6.06229	2.59986	2.59929e-08	3.97098e-07	RNFT2	84900
5319	PLA2G1B|5319	44.0159	8.77374	53.146	6.05739	2.5987	0.00138157	0.00676167	PLA2G1B	5319
56133	PCDHB2|56133	75.5649	15.0829	91.2338	6.04884	2.59666	0.000638644	0.00351038	PCDHB2	56133
1501	CTNND2|1501	303.057	60.5459	365.884	6.04308	2.59528	6.48911e-05	0.00048071	CTNND2	1501
114780	PKD1L2|114780	49.7003	9.96405	59.9946	6.02111	2.59003	5.01704e-05	0.000381925	PKD1L2	114780
2048	EPHB2|2048	366.518	73.4903	442.432	6.02028	2.58983	0.000449087	0.00259421	EPHB2	2048
84894	LINGO1|84894	298.683	60.0018	360.518	6.00844	2.58699	1.86993e-05	0.00016003	LINGO1	84894
57127	RHBG|57127	1436.26	288.791	1733.53	6.00272	2.58562	0.00140225	0.00684891	RHBG	57127
81831	NETO2|81831	125.794	25.3747	151.809	5.9827	2.5808	3.69222e-08	5.48419e-07	NETO2	81831
54437	SEMA5B|54437	159.726	32.336	192.729	5.9602	2.57536	6.04579e-13	1.81284e-11	SEMA5B	54437
8224	SYN3|8224	17.5899	3.56774	21.2226	5.94845	2.57251	0.0005515	0.00309	SYN3	8224
284069	FAM171A2|284069	41.9835	8.53486	50.6489	5.93436	2.56909	4.46969e-07	5.46356e-06	FAM171A2	284069
9514	GAL3ST1|9514	646.837	131.544	780.332	5.9321	2.56854	5.93059e-05	0.000444407	GAL3ST1	9514
6997	TDGF1|6997	390.603	79.6989	471.148	5.91159	2.56355	0.000246225	0.0015414	TDGF1	6997
151246	SGOL2|151246	159.566	32.5787	192.464	5.90766	2.56259	2.45144e-16	1.10342e-14	SGOL2	151246
90853	SPOCD1|90853	18.6962	3.82167	22.5497	5.90049	2.56083	0.000809005	0.00430272	SPOCD1	90853
79968	WDR76|79968	204.745	41.8866	246.936	5.89534	2.55957	1.01772e-16	4.79542e-15	WDR76	79968
6491	STIL|6491	163.519	33.7076	197.149	5.8488	2.54814	2.38618e-16	1.07645e-14	STIL	6491
114787	GPRIN1|114787	146.894	30.388	177.077	5.8272	2.5428	2.01599e-14	7.27202e-13	GPRIN1	114787
4171	MCM2|4171	1280.44	265.254	1543.44	5.81873	2.5407	1.83987e-18	1.06374e-16	MCM2	4171
154215	NKAIN2|154215	40.9272	8.51722	49.3236	5.79104	2.53382	0.000623996	0.00344156	NKAIN2	154215
389523	GATSL1|389523	18.1504	3.78021	21.8732	5.78623	2.53262	0.00116496	0.00586557	GATSL1	389523
10733	PLK4|10733	96.7337	20.1594	116.572	5.7825	2.53169	5.3831e-12	1.43075e-10	PLK4	10733
623	BDKRB1|623	31.0315	6.47392	37.3936	5.77603	2.53008	2.33605e-05	0.00019527	BDKRB1	623
221662	RBM24|221662	204.558	42.6953	246.491	5.77326	2.52939	2.33135e-10	4.95844e-09	RBM24	221662
9245	GCNT3|9245	241.844	50.7735	291.344	5.73812	2.52058	0.000216782	0.0013884	GCNT3	9245
81610	FAM83D|81610	487.007	102.64	586.584	5.71494	2.51474	1.22364e-24	1.30263e-22	FAM83D	81610
387597	ILDR2|387597	24.5248	5.17511	29.5377	5.70765	2.5129	8.77397e-05	0.000626856	ILDR2	387597
10635	RAD51AP1|10635	143.235	30.4878	172.444	5.65617	2.49983	2.98858e-14	1.04757e-12	RAD51AP1	10635
4188	MDFI|4188	115.813	24.757	139.403	5.63086	2.49336	0.000748795	0.00402182	MDFI	4188
11077	HSF2BP|11077	21.5299	4.60265	25.9152	5.63048	2.49326	0.000314722	0.00190825	HSF2BP	11077
199964	TMEM61|199964	19.0726	4.0859	22.9552	5.61815	2.49009	0.000691076	0.0037539	TMEM61	199964
54058	C21orf58|54058	104.085	22.3522	125.259	5.60386	2.48642	6.72438e-12	1.75707e-10	C21orf58	54058
79905	TMC7|79905	81.6908	17.5441	98.3091	5.60353	2.48634	3.08262e-10	6.40066e-09	TMC7	79905
27085	MTBP|27085	77.3716	16.6376	93.1058	5.59612	2.48443	7.23406e-10	1.41173e-08	MTBP	27085
169611	OLFML2A|169611	413.202	88.9918	497.194	5.58696	2.48206	1.50774e-19	9.78575e-18	OLFML2A	169611
55068	ENOX1|55068	28.4699	6.13959	34.2549	5.57934	2.4801	0.00151124	0.00730567	ENOX1	55068
441666	LOC441666|441666	34.4362	7.45487	41.4262	5.55693	2.47429	6.11486e-06	5.91496e-05	LOC441666	441666
84707	BEX2|84707	267.931	58.0395	322.307	5.55323	2.47333	6.25612e-05	0.000465335	BEX2	84707
284417	TMEM150B|284417	249.693	54.129	300.357	5.54892	2.47221	3.37326e-12	9.2592e-11	TMEM150B	284417
54972	TMEM132A|54972	497.829	108.743	598.628	5.50499	2.46074	0.00134332	0.0066163	TMEM132A	54972
401115	C4orf48|401115	51.2649	11.2006	61.6443	5.50366	2.46039	0.000679362	0.00369526	C4orf48	401115
222642	TSPO2|222642	23.7498	5.21591	28.5514	5.4739	2.45257	0.000338524	0.00203499	TSPO2	222642
3909	LAMA3|3909	1004.01	221.283	1206.79	5.45358	2.4472	0.000932528	0.00485445	LAMA3	3909
9311	ACCN3|9311	32.3815	7.14495	38.9194	5.44713	2.4455	3.22703e-05	0.000259711	ACCN3	9311
10052	GJC1|10052	170.72	37.8817	205.135	5.41514	2.437	1.67693e-15	6.85769e-14	GJC1	10052
80263	TRIM45|80263	145.029	32.1819	174.264	5.41497	2.43695	6.23179e-07	7.41038e-06	TRIM45	80263
2125	EVPL|2125	110.627	24.6048	132.913	5.40191	2.43347	0.000772738	0.00413607	EVPL	2125
4085	MAD2L1|4085	293.629	65.6674	352.686	5.3708	2.42514	4.84155e-20	3.29094e-18	MAD2L1	4085
3832	KIF11|3832	299.825	67.2771	360.071	5.35206	2.42009	2.98179e-20	2.06874e-18	KIF11	3832
11169	WDHD1|11169	130.138	29.2175	156.283	5.34896	2.41926	3.82005e-13	1.17522e-11	WDHD1	11169
7083	TK1|7083	1302.33	292.423	1563.97	5.34832	2.41909	8.0215e-18	4.29236e-16	TK1	7083
94032	CAMK2N2|94032	180.319	40.6671	216.498	5.32367	2.41242	4.99994e-06	4.91926e-05	CAMK2N2	94032
92558	CCDC64|92558	447.411	100.957	537.167	5.32076	2.41163	4.79267e-14	1.63994e-12	CCDC64	92558
145773	FAM81A|145773	33.168	7.49544	39.8189	5.31241	2.40937	2.45206e-05	0.000204203	FAM81A	145773
899	CCNF|899	305.161	68.9965	366.344	5.3096	2.4086	1.26116e-20	9.16052e-19	CCNF	899
29993	PACSIN1|29993	103.107	23.3151	123.778	5.30893	2.40842	0.000165657	0.00109495	PACSIN1	29993
284338	PRR19|284338	74.9076	16.9387	89.9255	5.30886	2.4084	1.26283e-05	0.000112745	PRR19	284338
10720	UGT2B11|10720	1375.54	311.983	1651.07	5.29217	2.40386	0.000116014	0.000798291	UGT2B11	10720
441869	LOC441869|441869	251.918	57.178	302.369	5.2882	2.40278	1.21544e-05	0.000109124	LOC441869	441869
10460	TACC3|10460	977.448	222.354	1173.07	5.27567	2.39936	1.22972e-15	5.11197e-14	TACC3	10460
257	ALX3|257	30.1528	6.90937	36.1744	5.23556	2.38834	6.43811e-05	0.000477636	ALX3	257
284358	MAMSTR|284358	35.5163	8.15326	42.6052	5.22554	2.38558	7.78281e-06	7.3482e-05	MAMSTR	284358
389058	SP5|389058	363.556	83.5318	436.101	5.22078	2.38427	2.14401e-05	0.000181478	SP5	389058
51203	NUSAP1|51203	825.534	190.569	990.033	5.19515	2.37717	7.02422e-19	4.32194e-17	NUSAP1	51203
7225	TRPC6|7225	26.6061	6.18136	31.8975	5.16027	2.36745	0.00023659	0.00149269	TRPC6	7225
2167	FABP4|2167	373.091	86.7308	447.278	5.15708	2.36656	2.86935e-05	0.000235062	FABP4	2167
6300	MAPK12|6300	398.471	92.9148	477.63	5.14052	2.36191	1.40889e-06	1.55837e-05	MAPK12	6300
9002	F2RL3|9002	151.05	35.2279	181.056	5.13955	2.36164	3.20274e-06	3.26647e-05	F2RL3	9002
28982	FLVCR1|28982	211.985	49.5916	254.056	5.12297	2.35698	6.57554e-16	2.80296e-14	FLVCR1	28982
9633	MTL5|9633	83.3681	19.5532	99.9004	5.10917	2.35309	3.75483e-09	6.57503e-08	MTL5	9633
10590	SCGN|10590	535.679	126.057	641.799	5.09134	2.34805	0.000391796	0.002309	SCGN	10590
10154	PLXNC1|10154	235.249	55.3704	281.85	5.09027	2.34774	3.58962e-08	5.34591e-07	PLXNC1	10154
147111	NOTUM|147111	4195.46	989.301	5026.07	5.08042	2.34495	0.00209976	0.00966531	NOTUM	147111
1031	CDKN2C|1031	675.149	159.237	808.805	5.07926	2.34462	3.83249e-16	1.6873e-14	CDKN2C	1031
55227	LRRC1|55227	341.039	80.4837	408.541	5.07607	2.34371	4.60504e-17	2.23261e-15	LRRC1	55227
10486	CAP2|10486	1078.72	254.934	1292.14	5.06854	2.34157	9.28341e-19	5.67354e-17	CAP2	10486
4796	NFKBIL2|4796	497.234	117.703	595.557	5.05981	2.33908	8.89992e-15	3.34079e-13	NFKBIL2	4796
127665	ZNF648|127665	59.0126	13.9822	70.6785	5.05489	2.33768	0.000727428	0.00392277	ZNF648	127665
5396	PRRX1|5396	96.143	22.852	115.13	5.03808	2.33287	5.96667e-06	5.79167e-05	PRRX1	5396
9735	KNTC1|9735	405.254	96.822	485.159	5.01083	2.32505	2.07773e-13	6.61454e-12	KNTC1	9735
10570	DPYSL4|10570	32.1369	7.70286	38.4669	4.99385	2.32015	0.00145343	0.00707207	DPYSL4	10570
79075	DSCC1|79075	140.663	33.7214	168.368	4.99291	2.31988	9.02836e-13	2.64924e-11	DSCC1	79075
81786	TRIM7|81786	45.3913	10.9033	54.326	4.98251	2.31687	2.20372e-05	0.000185596	TRIM7	81786
4356	MPP3|4356	53.0358	12.8086	63.4574	4.95428	2.30867	8.88222e-07	1.02062e-05	MPP3	4356
221002	RASGEF1A|221002	63.223	15.276	75.6445	4.95184	2.30797	0.000452474	0.00260928	RASGEF1A	221002
993	CDC25A|993	151.352	36.6473	181.069	4.94085	2.30476	1.62778e-10	3.53682e-09	CDC25A	993
27124	INPP5J|27124	37.9749	9.21701	45.4252	4.9284	2.30112	8.67555e-05	0.000620961	INPP5J	27124
64403	CDH24|64403	96.5777	23.4592	115.52	4.92432	2.29992	4.86324e-10	9.79464e-09	CDH24	64403
162979	ZNF296|162979	49.9614	12.1391	59.76	4.92293	2.29952	0.000279282	0.00172155	ZNF296	162979
5460	POU5F1|5460	35.2136	8.56212	42.1181	4.91912	2.2984	5.72577e-05	0.000430181	POU5F1	5460
8339	HIST1H2BG|8339	20.8605	5.07337	24.9504	4.91792	2.29805	0.00125367	0.006242	HIST1H2BG	8339
51285	RASL12|51285	131.607	32.0544	157.398	4.91034	2.29582	4.41069e-12	1.18799e-10	RASL12	51285
8549	LGR5|8549	443.567	108.122	530.47	4.90621	2.29461	0.000321405	0.00194428	LGR5	8549
1820	ARID3A|1820	212.112	51.9834	253.595	4.8784	2.28641	3.06269e-06	3.13435e-05	ARID3A	1820
389813	C9orf172|389813	21.476	5.28884	25.6696	4.85354	2.27904	0.000783809	0.00418309	C9orf172	389813
27347	STK39|27347	409.037	100.749	488.904	4.85271	2.27879	6.18514e-10	1.22485e-08	STK39	27347
57538	ALPK3|57538	762.213	187.859	911.01	4.84945	2.27782	6.99223e-11	1.60965e-09	ALPK3	57538
91687	CENPL|91687	177.317	43.7632	211.917	4.84235	2.27571	2.06146e-14	7.38016e-13	CENPL	91687
80028	FBXL18|80028	556.934	137.481	665.601	4.84139	2.27542	5.93116e-22	4.71679e-20	FBXL18	80028
113835	ZNF257|113835	27.4684	6.7964	32.8238	4.82958	2.2719	0.000121101	0.00083017	ZNF257	113835
1464	CSPG4|1464	499.926	124.308	597.236	4.80447	2.26438	2.07366e-14	7.41067e-13	CSPG4	1464
55612	FERMT1|55612	161.638	40.1962	193.1	4.80394	2.26422	5.10623e-07	6.18527e-06	FERMT1	55612
387882	C12orf75|387882	458.41	114.025	547.629	4.8027	2.26385	5.1086e-05	0.000387722	C12orf75	387882
92591	ASB16|92591	21.1244	5.25658	25.2353	4.8007	2.26324	0.000948417	0.00492569	ASB16	92591
6939	TCF15|6939	24.1362	6.02397	28.8285	4.78564	2.25871	0.000858821	0.00452461	TCF15	6939
79682	MLF1IP|79682	452.947	113.131	540.983	4.78193	2.25759	1.60902e-15	6.59339e-14	MLF1IP	79682
8317	CDC7|8317	154.929	38.7428	185.029	4.77584	2.25575	7.42432e-13	2.20972e-11	CDC7	8317
2258	FGF13|2258	258.529	64.6846	308.747	4.77312	2.25493	5.95171e-05	0.000445658	FGF13	2258
100128292	LOC100128292|100128292	21.9509	5.49673	26.2137	4.76896	2.25367	0.00112892	0.00570557	LOC100128292	100128292
2774	GNAL|2774	98.6149	24.7031	117.763	4.76714	2.25312	1.30198e-07	1.75693e-06	GNAL	2774
8351	HIST1H3D|8351	38.6285	9.71141	46.1199	4.74904	2.24764	2.99446e-05	0.000243428	HIST1H3D	8351
55504	TNFRSF19|55504	413.708	104.07	493.925	4.74607	2.24673	0.00152612	0.00735637	TNFRSF19	55504
2295	FOXF2|2295	19.1445	4.81628	22.8564	4.74566	2.24661	0.00150879	0.00730085	FOXF2	2295
55897	MESP1|55897	114.058	28.822	136.14	4.72347	2.23985	7.0751e-09	1.19023e-07	MESP1	55897
80274	SCUBE1|80274	764.532	193.397	912.494	4.71825	2.23825	4.3503e-05	0.000337035	SCUBE1	80274
401262	CRIP3|401262	242.493	61.3813	289.413	4.715	2.23726	1.88264e-11	4.67063e-10	CRIP3	401262
10361	NPM2|10361	139.549	35.3368	166.546	4.71311	2.23668	4.49911e-05	0.00034736	NPM2	10361
79742	CXorf36|79742	380.642	96.5557	454.24	4.70443	2.23402	1.40439e-18	8.31068e-17	CXorf36	79742
11074	TRIM31|11074	336.397	85.4542	401.409	4.69735	2.23185	3.78619e-06	3.81463e-05	TRIM31	11074
400954	EML6|400954	78.5309	19.9529	93.7066	4.69639	2.23155	1.42053e-08	2.27375e-07	EML6	400954
5157	PDGFRL|5157	66.2362	16.8673	79.0261	4.68517	2.2281	9.68503e-05	0.000681338	PDGFRL	5157
148213	ZNF681|148213	67.106	17.2011	80.0347	4.65289	2.21813	6.71893e-08	9.54695e-07	ZNF681	148213
1944	EFNA3|1944	160.913	41.2768	191.907	4.64927	2.21701	1.05487e-09	2.01175e-08	EFNA3	1944
9582	APOBEC3B|9582	225.338	57.9067	268.714	4.64046	2.21427	1.48466e-05	0.000129932	APOBEC3B	9582
8437	RASAL1|8437	47.1688	12.1214	56.2484	4.64044	2.21426	0.00042166	0.00245978	RASAL1	8437
50512	PODXL2|50512	376.24	96.6887	448.663	4.64028	2.21421	0.000263701	0.00163604	PODXL2	50512
22974	TPX2|22974	1128.97	290.647	1346.15	4.63156	2.2115	2.82263e-19	1.77473e-17	TPX2	22974
6329	SCN4A|6329	64.887	16.7328	77.3622	4.62338	2.20895	3.15555e-07	3.97805e-06	SCN4A	6329
51053	GMNN|51053	1452.03	374.572	1731.17	4.62172	2.20843	3.94955e-20	2.70289e-18	GMNN	51053
84446	BRSK1|84446	35.6057	9.20934	42.4442	4.60882	2.2044	8.62872e-05	0.000618418	BRSK1	84446
10644	IGF2BP2|10644	501.082	129.717	597.291	4.60457	2.20307	1.06134e-07	1.45464e-06	IGF2BP2	10644
6536	SLC6A9|6536	172.004	44.5824	205.015	4.59855	2.20118	1.08267e-06	1.22654e-05	SLC6A9	6536
51196	PLCE1|51196	165.275	42.9104	196.975	4.59038	2.19861	4.76337e-13	1.44772e-11	PLCE1	51196
5737	PTGFR|5737	299.64	77.8663	357.094	4.58599	2.19723	4.22521e-06	4.22731e-05	PTGFR	5737
51454	GULP1|51454	143.177	37.2216	170.626	4.58406	2.19663	0.00120751	0.00603757	GULP1	51454
9651	PLCH2|9651	359.927	93.7132	428.894	4.57667	2.1943	0.00128967	0.00638804	PLCH2	9651
4854	NOTCH3|4854	1751.37	456.762	2086.76	4.56859	2.19175	1.45851e-16	6.77721e-15	NOTCH3	4854
5427	POLE2|5427	129.516	33.9778	154.267	4.54023	2.18276	6.49909e-11	1.50474e-09	POLE2	5427
8701	DNAH11|8701	77.2138	20.3495	91.9455	4.51831	2.17578	0.000285746	0.00175656	DNAH11	8701
124222	PAQR4|124222	580.792	153.088	691.596	4.51765	2.17557	7.70855e-14	2.58493e-12	PAQR4	124222
2182	ACSL4|2182	11194.7	2965.29	13326.6	4.4942	2.16807	6.00327e-06	5.82381e-05	ACSL4	2182
1879	EBF1|1879	119.604	31.8548	142.336	4.46829	2.15972	1.11498e-10	2.49815e-09	EBF1	1879
147645	VSIG10L|147645	340.564	91.1212	405.187	4.44668	2.15273	5.19456e-05	0.0003938	VSIG10L	147645
3925	STMN1|3925	2853.83	764.549	3395.09	4.44064	2.15077	2.62292e-18	1.49924e-16	STMN1	3925
64946	CENPH|64946	156.886	42.0629	186.633	4.43699	2.14958	3.46913e-12	9.49645e-11	CENPH	64946
8612	PPAP2C|8612	894.028	239.888	1063.49	4.43329	2.14838	0.00021188	0.00136242	PPAP2C	8612
2306	FOXD2|2306	90.8969	24.4636	108.108	4.41912	2.14376	3.66718e-09	6.44398e-08	FOXD2	2306
947	CD34|947	1575.3	425.436	1873.2	4.403	2.13849	1.2556e-23	1.20298e-21	CD34	947
389903	CSAG3|389903	146.444	39.5773	174.13	4.39974	2.13742	0.00206081	0.00951871	CSAG3	389903
4345	CD200|4345	127.692	34.5495	151.822	4.39433	2.13564	2.66764e-10	5.59094e-09	CD200	4345
5924	RASGRF2|5924	93.8152	25.3851	111.543	4.39405	2.13555	7.65431e-09	1.27911e-07	RASGRF2	5924
8370	HIST2H4A|8370	654.84	178.088	778.351	4.3706	2.12783	3.5258e-13	1.08636e-11	HIST2H4A	8370
85462	FHDC1|85462	55.0137	14.9664	65.3887	4.36902	2.12731	1.31753e-05	0.00011714	FHDC1	85462
388152	LOC388152|388152	229.895	62.6287	273.228	4.36266	2.12521	1.58096e-14	5.79399e-13	LOC388152	388152
5754	PTK7|5754	449.514	122.523	534.226	4.3602	2.12439	0.000209418	0.00135048	PTK7	5754
84069	PLEKHN1|84069	29.7177	8.10069	35.3179	4.35986	2.12428	0.00111689	0.00565328	PLEKHN1	84069
23138	N4BP3|23138	77.6872	21.1788	92.3267	4.35938	2.12412	7.02086e-08	9.94786e-07	N4BP3	23138
3673	ITGA2|3673	312.028	85.0963	370.819	4.35764	2.12355	1.95343e-09	3.57951e-08	ITGA2	3673
4828	NMB|4828	154.753	42.4462	183.848	4.33131	2.1148	5.06081e-06	4.97428e-05	NMB	4828
5050	PAFAH1B3|5050	800.371	219.822	950.772	4.3252	2.11277	0.000883693	0.00464106	PAFAH1B3	5050
386724	AMIGO3|386724	234.2	64.3933	278.192	4.3202	2.1111	2.02892e-14	7.28963e-13	AMIGO3	386724
664701	ZNF826|664701	35.2988	9.71089	41.9278	4.31761	2.11023	0.000954012	0.0049522	ZNF826	664701
83694	RPS6KL1|83694	166.231	45.7418	197.446	4.31653	2.10987	3.23079e-11	7.75697e-10	RPS6KL1	83694
84793	MGC12982|84793	137.369	38.0884	163.09	4.28188	2.09825	3.3388e-11	7.99723e-10	MGC12982	84793
10903	MTMR11|10903	437.381	121.33	519.259	4.27973	2.09752	1.32368e-08	2.12549e-07	MTMR11	10903
5413	SEPT5|5413	408.678	113.417	485.17	4.27774	2.09685	5.22938e-10	1.04692e-08	2014-09-05	5413
57210	SLC45A4|57210	393.837	109.349	467.538	4.27566	2.09615	7.4958e-05	0.000545642	SLC45A4	57210
253738	EBF3|253738	26.4596	7.37145	31.4047	4.26032	2.09096	0.00103955	0.00530899	EBF3	253738
148709	LOC148709|148709	99.4813	27.7367	118.068	4.25675	2.08975	3.60327e-07	4.49181e-06	LOC148709	148709
1152	CKB|1152	2277.6	635.139	2703.11	4.25593	2.08948	0.000118812	0.000815609	CKB	1152
5143	PDE4C|5143	59.6832	16.646	70.8328	4.25524	2.08924	1.4653e-05	0.000128517	PDE4C	5143
112597	NCRNA00152|112597	510.069	142.359	605.331	4.25215	2.08819	1.69947e-05	0.000146942	NCRNA00152	112597
78995	C17orf53|78995	103.718	28.9715	123.083	4.24841	2.08692	1.33677e-09	2.51597e-08	C17orf53	78995
116028	C16orf75|116028	283.232	79.2026	336.089	4.24341	2.08522	1.08422e-10	2.43466e-09	C16orf75	116028
10331	B3GNT3|10331	652.093	182.535	773.741	4.23885	2.08367	0.000433803	0.00251748	B3GNT3	10331
4487	MSX1|4487	84.5886	23.7148	100.359	4.23191	2.08131	0.000187544	0.00121919	MSX1	4487
84033	OBSCN|84033	286.788	80.5177	340.226	4.22548	2.07912	0.000671454	0.00365719	OBSCN	84033
353500	BMP8A|353500	87.7257	24.7373	104.044	4.20595	2.07243	6.24394e-07	7.42044e-06	BMP8A	353500
79924	ADM2|79924	596.866	168.552	707.828	4.19946	2.0702	8.99774e-12	2.31206e-10	ADM2	79924
286827	TRIM59|286827	82.3804	23.2782	97.6918	4.19671	2.06926	5.06495e-08	7.29468e-07	TRIM59	286827
54509	RHOF|54509	352.929	99.7838	418.511	4.19418	2.06839	3.55457e-05	0.000283015	RHOF	54509
81035	COLEC12|81035	93.3029	26.4105	110.633	4.18896	2.06659	0.000736734	0.00396551	COLEC12	81035
27338	UBE2S|27338	656.611	186.225	778.473	4.18028	2.0636	4.06094e-09	7.06189e-08	UBE2S	27338
22859	LPHN1|22859	416.888	118.494	494.192	4.17061	2.06026	6.35293e-05	0.000472128	LPHN1	22859
200035	NUDT17|200035	44.7309	12.7321	53.0208	4.16435	2.05809	2.3557e-05	0.00019683	NUDT17	200035
8357	HIST1H3H|8357	32.8679	9.3641	38.957	4.16025	2.05667	0.000295846	0.00181145	HIST1H3H	8357
8313	AXIN2|8313	509.958	145.373	604.41	4.15764	2.05576	0.000819926	0.00435105	AXIN2	8313
4326	MMP17|4326	68.5512	19.6101	81.2303	4.14227	2.05042	0.00197351	0.00919142	MMP17	4326
90990	KIFC2|90990	782.224	223.768	926.901	4.14225	2.05041	9.42501e-12	2.41261e-10	KIFC2	90990
388931	MFSD2B|388931	54.5438	15.6813	64.6118	4.12031	2.04275	1.54679e-05	0.000134667	MFSD2B	388931
541471	LOC541471|541471	466.897	134.688	552.961	4.1055	2.03756	6.04204e-08	8.63394e-07	LOC541471	541471
26086	GPSM1|26086	470.37	135.868	557.029	4.09977	2.03554	1.36025e-09	2.55778e-08	GPSM1	26086
220359	TIGD3|220359	33.8596	9.78759	40.0959	4.0966	2.03443	0.000350974	0.00209605	TIGD3	220359
72	ACTG2|72	230.898	67.2731	273.288	4.06236	2.02232	4.51657e-06	4.49201e-05	ACTG2	72
23762	OSBP2|23762	133.219	38.8632	157.663	4.05688	2.02037	1.87361e-08	2.92616e-07	OSBP2	23762
54908	CCDC99|54908	240.159	70.0604	284.226	4.05688	2.02037	8.07172e-14	2.70221e-12	CCDC99	54908
114907	FBXO32|114907	240.21	70.3097	284.225	4.04247	2.01524	2.75431e-05	0.00022656	FBXO32	114907
22994	AZI1|22994	506.538	148.544	599.283	4.03439	2.01235	2.12211e-17	1.07279e-15	AZI1	22994
2752	GLUL|2752	125582	36881.6	148561	4.02806	2.01009	0.000744189	0.00399815	GLUL	2752
4439	MSH5|4439	345.19	101.515	408.318	4.02224	2.008	2.57969e-15	1.02374e-13	MSH5	4439
100133941	CD24|100133941	6039.75	1782.82	7142.59	4.00634	2.00229	3.617e-07	4.50613e-06	CD24	100133941
920	CD4|920	3123.24	7727.58	1930.4	0.249807	-2.00112	3.67937e-35	1.21359e-32	CD4	920
10221	TRIB1|10221	6857.1	16967	4237.97	0.249778	-2.00128	8.67528e-40	4.15587e-37	TRIB1	10221
5054	SERPINE1|5054	11736.3	29051.1	7250.59	0.249581	-2.00242	1.34134e-11	3.39043e-10	SERPINE1	5054
6296	ACSM3|6296	2103.43	5206.8	1299.44	0.249567	-2.0025	8.16137e-25	8.7344e-23	ACSM3	6296
443	ASPA|443	89.4501	221.972	55.1181	0.248311	-2.00978	3.29925e-12	9.08085e-11	ASPA	443
1960	EGR3|1960	94.3305	234.797	57.9403	0.246768	-2.01877	1.06264e-11	2.70979e-10	EGR3	1960
100132464	FAM99B|100132464	54.7765	136.364	33.64	0.246693	-2.01921	6.5086e-09	1.10137e-07	FAM99B	100132464
29951	PDZRN4|29951	16.4716	41.0106	10.1144	0.246628	-2.01959	0.000242051	0.00151905	PDZRN4	29951
11326	VSIG4|11326	534.534	1331.49	328.068	0.246391	-2.02098	2.78863e-22	2.30894e-20	VSIG4	11326
10990	LILRB5|10990	304.778	760.181	186.798	0.245728	-2.02486	2.36605e-26	2.90274e-24	LILRB5	10990
1378	CR1|1378	94.5382	236.289	57.8153	0.244681	-2.03103	8.1248e-09	1.35324e-07	CR1	1378
494470	RNF165|494470	51.5951	128.971	31.5495	0.244625	-2.03136	1.29608e-08	2.08784e-07	RNF165	494470
25891	PAMR1|25891	218.972	550.068	133.196	0.242144	-2.04606	1.29401e-19	8.42573e-18	PAMR1	25891
1949	EFNB3|1949	47.0379	118.59	28.5012	0.240334	-2.05689	6.96007e-09	1.17284e-07	EFNB3	1949
7538	ZFP36|7538	9000.66	22730	5443.83	0.239499	-2.06191	3.16058e-26	3.83077e-24	ZFP36	7538
161247	FITM1|161247	157.069	396.81	94.96	0.239309	-2.06306	4.85319e-14	1.65783e-12	FITM1	161247
3556	IL1RAP|3556	2128.96	5380.07	1286.7	0.239161	-2.06394	1.71491e-30	3.3177e-28	IL1RAP	3556
27036	SIGLEC7|27036	107.769	272.52	65.0879	0.238837	-2.0659	9.83085e-15	3.6697e-13	SIGLEC7	27036
196051	PPAPDC1A|196051	17.4962	44.3169	10.5478	0.238009	-2.07091	0.000165733	0.00109509	PPAPDC1A	196051
11027	LILRA2|11027	59.7167	151.325	35.9839	0.237791	-2.07223	1.84173e-10	3.96316e-09	LILRA2	11027
2775	GNAO1|2775	657.16	1666.83	395.586	0.237328	-2.07505	1.43356e-20	1.03381e-18	GNAO1	2775
9172	MYOM2|9172	97.4936	247.559	58.6166	0.236779	-2.07839	1.63865e-12	4.63056e-11	MYOM2	9172
28234	SLCO1B3|28234	2843.22	7257.78	1699.55	0.234169	-2.09438	1.59482e-13	5.14226e-12	SLCO1B3	28234
219595	FOLH1B|219595	229.21	585.983	136.782	0.233423	-2.09898	1.73059e-12	4.86306e-11	FOLH1B	219595
64150	DIO3OS|64150	13.7855	35.2603	8.22203	0.233181	-2.10048	0.00128947	0.00638804	DIO3OS	64150
4886	NPY1R|4886	233.066	596.662	138.87	0.232745	-2.10318	4.50817e-13	1.37639e-11	NPY1R	4886
9332	CD163|9332	1761.21	4526.73	1044.75	0.230797	-2.1153	9.65827e-24	9.38765e-22	CD163	9332
2949	GSTM5|2949	40.8449	105.202	24.1721	0.229768	-2.12175	5.68129e-09	9.71177e-08	GSTM5	2949
5105	PCK1|5105	58188.2	149949	34416	0.229518	-2.12332	3.68661e-31	7.89092e-29	PCK1	5105
169355	IDO2|169355	87.6934	226.244	51.7994	0.228954	-2.12687	6.60249e-09	1.11445e-07	IDO2	169355
9355	LHX2|9355	48.9174	126.333	28.8617	0.228458	-2.13	2.9547e-09	5.24785e-08	LHX2	9355
3557	IL1RN|3557	3749.83	9708.13	2206.22	0.227255	-2.13762	5.78083e-16	2.47996e-14	IL1RN	3557
28513	CDH19|28513	43.683	113.108	25.6971	0.227191	-2.13803	3.71197e-08	5.50773e-07	CDH19	28513
353514	LILRA5|353514	80.9882	210.858	47.3431	0.224526	-2.15505	3.56757e-14	1.23971e-12	LILRA5	353514
56892	C8orf4|56892	2888.07	7524.36	1686.96	0.2242	-2.15714	2.71116e-39	1.23974e-36	C8orf4	56892
219623	TMEM26|219623	52.1076	135.852	30.4123	0.223863	-2.15931	1.486e-10	3.23926e-09	TMEM26	219623
57393	TMEM27|57393	454.648	1188.7	264.477	0.222492	-2.16817	1.49711e-24	1.57523e-22	TMEM27	57393
92304	SCGB3A1|92304	25.7128	67.2328	14.9564	0.222457	-2.1684	0.000153881	0.00102655	SCGB3A1	92304
54463	FAM134B|54463	1241.22	3248.4	721.229	0.222026	-2.1712	2.32999e-23	2.17034e-21	FAM134B	54463
84620	ST6GAL2|84620	76.9596	201.55	44.6821	0.221692	-2.17337	7.47879e-13	2.22265e-11	ST6GAL2	84620
85480	TSLP|85480	162.63	426.395	94.2968	0.221149	-2.17691	2.73657e-22	2.2752e-20	TSLP	85480
2998	GYS2|2998	3285.67	8617.88	1904.27	0.220967	-2.17809	6.78496e-46	4.0151e-43	GYS2	2998
30845	EHD3|30845	345.662	906.977	200.244	0.220781	-2.17931	2.04675e-29	3.51971e-27	EHD3	30845
8406	SRPX|8406	244.749	642.515	141.7	0.22054	-2.18089	1.29753e-18	7.70097e-17	SRPX	8406
100133669	LOC100133669|100133669	15.3914	40.5424	8.87558	0.218921	-2.19152	0.000172514	0.00113357	LOC100133669	100133669
64651	CSRNP1|64651	2385.55	6295.71	1372.56	0.218015	-2.1975	3.33483e-45	1.91705e-42	CSRNP1	64651
51302	CYP39A1|51302	1356.42	3597.89	775.727	0.215606	-2.21353	5.26907e-35	1.65646e-32	CYP39A1	51302
1579	CYP4A11|1579	30512.1	81156.1	17391.9	0.214302	-2.22228	4.66176e-49	3.12649e-46	CYP4A11	1579
7980	TFPI2|7980	115.404	307.44	65.654	0.213551	-2.22735	1.13532e-10	2.54088e-09	TFPI2	7980
151	ADRA2B|151	139.008	370.527	79.0292	0.213289	-2.22912	2.45712e-20	1.72858e-18	ADRA2B	151
1634	DCN|1634	5690.54	15190.6	3229.38	0.212591	-2.23385	9.18555e-32	2.12429e-29	DCN	1634
84879	MFSD2A|84879	3562.25	9525.55	2017.35	0.211783	-2.23934	7.63353e-23	6.76593e-21	MFSD2A	84879
4837	NNMT|4837	37992.7	101602	21513.6	0.211744	-2.23961	2.19509e-17	1.10413e-15	NNMT	4837
57733	GBA3|57733	2091.61	5594.24	1184.2	0.211682	-2.24003	2.57497e-37	1.03617e-34	GBA3	57733
285189	PLGLA|285189	42.8925	115.136	24.1767	0.209985	-2.25164	6.87672e-10	1.34591e-08	PLGLA	285189
64922	LRRC19|64922	39.433	106.054	22.1738	0.209081	-2.25787	5.7609e-06	5.61576e-05	LRRC19	64922
9021	SOCS3|9021	2859.12	7706.12	1603.42	0.208071	-2.26485	3.54221e-11	8.43424e-10	SOCS3	9021
55600	ITLN1|55600	49.2751	132.866	27.6194	0.207874	-2.26622	0.00031203	0.00189536	ITLN1	55600
6288	SAA1|6288	73466.5	198649	41035.8	0.206574	-2.27527	0.000189136	0.00122795	SAA1	6288
113828	FAM83F|113828	63.8896	173.085	35.6006	0.205683	-2.28151	1.30097e-08	2.09404e-07	FAM83F	113828
642968	FAM163B|642968	14.147	38.3303	7.88188	0.20563	-2.28187	8.12085e-05	0.000586053	FAM163B	642968
131669	UROC1|131669	3463.24	9388.89	1928.1	0.205359	-2.28378	5.20934e-26	6.16541e-24	UROC1	131669
8835	SOCS2|8835	1198.22	3268.63	661.844	0.202483	-2.30412	2.63477e-31	5.95635e-29	SOCS2	8835
387775	SLC22A10|387775	1577.28	4309.77	869.375	0.201722	-2.30956	4.96457e-20	3.35192e-18	SLC22A10	387775
83876	MRO|83876	168.417	460.611	92.7196	0.201297	-2.3126	6.94241e-24	6.81372e-22	MRO	83876
2099	ESR1|2099	740.199	2031.96	405.547	0.199584	-2.32493	4.23227e-28	6.30764e-26	ESR1	2099
6289	SAA2|6289	52955.8	145454	28992.6	0.199325	-2.3268	0.000726538	0.00392007	SAA2	6289
3479	IGF1|3479	2119.87	5822.84	1160.56	0.199311	-2.32691	2.51475e-22	2.09945e-20	IGF1	3479
1827	RCAN1|1827	4204.32	11552.6	2300.63	0.199144	-2.32811	3.929e-44	2.19587e-41	RCAN1	1827
2690	GHR|2690	4551.52	12521.3	2486.82	0.198608	-2.33201	8.1107e-33	2.06566e-30	GHR	2690
2568	GABRP|2568	67.9215	187.073	37.0533	0.198069	-2.33593	4.79524e-05	0.000367264	GABRP	2568
9920	KBTBD11|9920	439.05	1209.68	239.405	0.197908	-2.3371	1.15512e-36	4.22563e-34	KBTBD11	9920
2047	EPHB1|2047	45.9571	126.743	25.0281	0.197471	-2.34029	7.96937e-10	1.54474e-08	EPHB1	2047
80157	CWH43|80157	13.4497	37.126	7.31594	0.197057	-2.34332	5.02253e-05	0.000382199	CWH43	80157
122664	TPPP2|122664	42.0891	116.572	22.7932	0.19553	-2.35454	4.44919e-10	9.05133e-09	TPPP2	122664
2015	EMR1|2015	41.7163	115.621	22.57	0.195207	-2.35692	1.05598e-09	2.01197e-08	EMR1	2015
80168	MOGAT2|80168	369.97	1025.43	200.162	0.195198	-2.35699	4.44467e-32	1.0646e-29	MOGAT2	80168
127	ADH4|127	52223.3	144870	28221.6	0.194806	-2.35989	2.07362e-33	5.56282e-31	ADH4	127
83698	CALN1|83698	12.9101	35.9017	6.95367	0.193686	-2.36821	0.000529077	0.00298598	CALN1	83698
374569	ASPG|374569	1803.18	5039.7	964.701	0.19142	-2.38518	4.82686e-28	7.14091e-26	ASPG	374569
390	RND3|390	2966.04	8296.55	1585.08	0.191053	-2.38796	6.44501e-28	9.39663e-26	RND3	390
22822	PHLDA1|22822	5854.13	16378.2	3127.69	0.190967	-2.38861	2.09069e-23	1.9565e-21	PHLDA1	22822
6580	SLC22A1|6580	16776.9	46972.9	8954.08	0.190622	-2.39121	2.09464e-35	7.26622e-33	SLC22A1	6580
202151	RANBP3L|202151	92.5559	261.214	48.8621	0.187058	-2.41844	1.40482e-12	4.00353e-11	RANBP3L	202151
22865	SLITRK3|22865	186.618	527.543	98.2949	0.186326	-2.4241	1.21513e-05	0.000109124	SLITRK3	22865
51179	HAO2|51179	3988.14	11278.1	2099.54	0.186161	-2.42538	4.526e-38	1.97963e-35	HAO2	51179
1959	EGR2|1959	249.178	705.405	130.984	0.185686	-2.42906	8.45791e-17	4.03254e-15	EGR2	1959
1602	DACH1|1602	39.7538	112.699	20.856	0.18506	-2.43394	3.59568e-10	7.41241e-09	DACH1	1602
6358	CCL14|6358	1773.27	5036.23	927.948	0.184255	-2.44023	3.52755e-47	2.28949e-44	CCL14	6358
26	ABP1|26	172.97	491.358	90.4864	0.184156	-2.441	1.35296e-06	1.50478e-05	ABP1	26
64399	HHIP|64399	95.4221	271.143	49.8985	0.18403	-2.44199	4.0196e-05	0.000315792	HHIP	64399
79831	JMJD5|79831	1573.83	4477.37	821.614	0.183504	-2.44612	3.64306e-31	7.88154e-29	JMJD5	79831
389558	FAM180A|389558	116.503	332.083	60.653	0.182644	-2.45289	7.22339e-22	5.67713e-20	FAM180A	389558
22849	CPEB3|22849	747.646	2133.46	388.627	0.182158	-2.45674	4.95533e-47	3.11567e-44	CPEB3	22849
51316	PLAC8|51316	154.13	439.864	80.1058	0.182115	-2.45708	8.32272e-19	5.10528e-17	PLAC8	51316
283600	C14orf68|283600	10974.2	31521.3	5651.12	0.179279	-2.47972	3.11257e-37	1.22794e-34	C14orf68	283600
11185	INMT|11185	770.24	2226.21	393.046	0.176554	-2.50182	1.58949e-24	1.65702e-22	INMT	11185
54674	LRRN3|54674	24.7659	71.6828	12.6113	0.175931	-2.50692	1.56256e-07	2.07928e-06	LRRN3	54674
269	AMHR2|269	9.62921	27.8805	4.90091	0.175783	-2.50813	0.00119936	0.00600575	AMHR2	269
735	C9|735	26392.8	76555.2	13397.4	0.175003	-2.51455	1.4255e-39	6.67002e-37	C9	735
4499	MT1M|4499	2670.97	7757.42	1353.24	0.174444	-2.51916	0.000966019	0.00500156	MT1M	4499
64805	P2RY12|64805	15.0438	43.7417	7.60911	0.173955	-2.52321	1.86984e-05	0.00016003	P2RY12	64805
5743	PTGS2|5743	79.7976	232.528	40.23	0.173011	-2.53106	5.54122e-13	1.669e-11	PTGS2	5743
643834	PGA3|643834	12.9807	37.8904	6.52745	0.172272	-2.53724	0.000170194	0.00112052	PGA3	643834
4502	MT2A|4502	48087.4	140529	24138.9	0.171772	-2.54143	5.50558e-18	2.99489e-16	MT2A	4502
653	BMP5|653	20.5397	60.0655	10.2999	0.171477	-2.54391	1.84184e-06	1.97011e-05	BMP5	653
114132	SIGLEC11|114132	51.0511	149.729	25.4868	0.170219	-2.55453	4.78457e-14	1.63994e-12	SIGLEC11	114132
2358	FPR2|2358	20.8627	61.5985	10.3094	0.167364	-2.57894	9.20361e-07	1.05214e-05	FPR2	2358
1958	EGR1|1958	9189.89	27175.6	4530.37	0.166707	-2.58461	6.30781e-32	1.4931e-29	EGR1	1958
1558	CYP2C8|1558	28335.4	83900.7	13940.2	0.166152	-2.58943	1.33618e-65	1.28019e-62	CYP2C8	1558
4501	MT1X|4501	16263	48554.9	7897.28	0.162646	-2.62019	2.60476e-13	8.1632e-12	MT1X	4501
3931	LCAT|3931	3633.35	10906.5	1749.11	0.160374	-2.64049	1.2806e-62	1.12024e-59	LCAT	3931
5988	RFPL1|5988	7.83072	23.8053	3.69224	0.155102	-2.68871	0.000638917	0.00351038	RFPL1	5988
84873	GPR128|84873	326.539	993.398	153.778	0.1548	-2.69152	1.16999e-27	1.64617e-25	GPR128	84873
140876	FAM65C|140876	142.194	433.634	66.6914	0.153796	-2.70091	2.46894e-28	3.82116e-26	FAM65C	140876
6422	SFRP1|6422	113.2	345.703	52.9659	0.153212	-2.7064	1.81164e-26	2.26148e-24	SFRP1	6422
4493	MT1E|4493	13041.7	39892.4	6085.53	0.152549	-2.71266	2.17833e-16	9.87117e-15	MT1E	4493
79804	NBLA00301|79804	58.4529	179.404	27.1184	0.151158	-2.72587	1.25734e-17	6.55379e-16	NBLA00301	79804
51166	AADAT|51166	755.18	2317.89	350.335	0.151144	-2.726	5.02476e-58	3.74437e-55	AADAT	51166
6387	CXCL12|6387	4104.26	12692.9	1879.22	0.148052	-2.75582	7.96492e-78	1.23272e-74	CXCL12	6387
4495	MT1G|4495	22124.8	68434.3	10127.5	0.147988	-2.75644	9.96039e-07	1.13222e-05	MT1G	4495
84570	COL25A1|84570	14.3865	44.7985	6.50774	0.145267	-2.78322	1.82712e-06	1.95749e-05	COL25A1	84570
1555	CYP2B6|1555	10273.3	32114.9	4614.88	0.143699	-2.79888	1.38183e-21	1.06932e-19	CYP2B6	1555
219527	LRRC55|219527	30.1616	94.808	13.4138	0.141484	-2.82129	1.14271e-10	2.55175e-09	LRRC55	219527
1544	CYP1A2|1544	11824	37260.8	5234.18	0.140474	-2.83162	9.25275e-18	4.89015e-16	CYP1A2	1544
3977	LIFR|3977	1121.72	3539.33	495.402	0.139971	-2.8368	1.70032e-68	1.90058e-65	LIFR	3977
143941	TTC36|143941	1310.86	4147.31	576.024	0.138891	-2.84798	4.08811e-35	1.32666e-32	TTC36	143941
319	APOF|319	7016.8	22235.1	3074.24	0.138261	-2.85453	6.38333e-69	7.55486e-66	APOF	319
9077	DIRAS3|9077	130.575	413.785	57.2041	0.138246	-2.85469	4.13233e-31	8.66067e-29	DIRAS3	9077
6283	S100A12|6283	12.7257	40.4055	5.55476	0.137475	-2.86276	2.98643e-06	3.0688e-05	S100A12	6283
4099	MAG|4099	8.021	25.6084	3.46467	0.135294	-2.88583	0.000259597	0.00161406	MAG	4099
83854	ANGPTL6|83854	418.643	1339.82	179.997	0.134345	-2.89599	2.58764e-59	2.08253e-56	ANGPTL6	83854
1557	CYP2C19|1557	795.68	2565.72	337.119	0.131393	-2.92804	9.13581e-12	2.34156e-10	CYP2C19	1557
83394	PITPNM3|83394	81.9817	264.93	34.5859	0.130547	-2.93735	2.16457e-21	1.65594e-19	PITPNM3	83394
4018	LPA|4018	1801.32	5835.31	756.248	0.129599	-2.94788	5.1745e-38	2.21513e-35	LPA	4018
10	NAT2|10	763.16	2479.47	318.521	0.128464	-2.96057	1.09707e-63	1.00332e-60	NAT2	10
124602	KIF19|124602	21.232	69.2052	8.80367	0.127211	-2.9747	3.08105e-09	5.46655e-08	KIF19	124602
11093	ADAMTS13|11093	600.414	1957.42	248.858	0.127135	-2.97556	2.57944e-67	2.73149e-64	ADAMTS13	11093
2353	FOS|2353	8121.31	26519.1	3355.05	0.126514	-2.98263	3.99702e-25	4.37065e-23	FOS	2353
922	CD5L|922	1331.54	4400.59	536.443	0.121902	-3.0362	5.47887e-27	7.2049e-25	CD5L	922
92369	SPSB4|92369	9.04999	29.9579	3.63343	0.121284	-3.04354	0.000115169	0.000793291	SPSB4	92369
1776	DNASE1L3|1776	1601.24	5306.97	641.204	0.120823	-3.04903	2.0132e-69	2.5316e-66	DNASE1L3	1776
83875	BCO2|83875	728.344	2422.2	289.522	0.119529	-3.06457	1.90148e-49	1.31924e-46	BCO2	83875
9227	LRAT|9227	168.82	561.657	67.0483	0.119376	-3.06642	2.46252e-41	1.27041e-38	LRAT	9227
56245	C21orf62|56245	7.92451	26.3673	3.14659	0.119337	-3.06689	0.000452416	0.00260928	C21orf62	56245
116154	PHACTR3|116154	6.40287	21.3068	2.54177	0.119294	-3.06741	0.000293564	0.00179912	PHACTR3	116154
1893	ECM1|1893	926.565	3087.18	366.819	0.11882	-3.07315	2.35684e-76	3.38712e-73	ECM1	1893
84735	CNDP1|84735	978.159	3260.61	386.851	0.118644	-3.07529	3.33431e-25	3.72702e-23	CNDP1	84735
1071	CETP|1071	508.804	1716.62	195.897	0.114118	-3.1314	3.96889e-31	8.4057e-29	CETP	1071
4908	NTF3|4908	45.5033	153.789	17.4501	0.113468	-3.13964	5.06942e-18	2.77165e-16	NTF3	4908
2823	GPM6A|2823	151.184	511.672	57.7929	0.112949	-3.14626	4.90306e-43	2.6662e-40	GPM6A	2823
148	ADRA1A|148	382.196	1299.83	144.466	0.111142	-3.16952	8.22409e-50	5.9096e-47	ADRA1A	148
10894	LYVE1|10894	502.477	1711.97	189.137	0.110479	-3.17816	3.05172e-35	1.02334e-32	LYVE1	10894
3483	IGFALS|3483	3114.46	10632.8	1166.71	0.109727	-3.188	5.15484e-23	4.65091e-21	IGFALS	3483
5745	PTH1R|5745	356.567	1220.08	132.858	0.108893	-3.19902	3.34608e-58	2.58935e-55	PTH1R	5745
56000	NXF3|56000	9.2694	31.7618	3.44236	0.10838	-3.20582	1.60833e-06	1.74727e-05	NXF3	56000
79722	ANKRD55|79722	27.7909	95.4781	10.2554	0.107411	-3.21878	9.3292e-15	3.49541e-13	ANKRD55	79722
2354	FOSB|2354	2593.35	8941.11	948.857	0.106123	-3.23619	3.01458e-22	2.46559e-20	FOSB	2354
170685	NUDT10|170685	12.9059	44.5068	4.71919	0.106033	-3.23742	1.48229e-07	1.98164e-06	NUDT10	170685
9173	IL1RL1|9173	78.3978	271.454	28.3832	0.10456	-3.2576	4.39961e-08	6.43315e-07	IL1RL1	9173
4496	MT1H|4496	2286.77	7941.39	821.836	0.103488	-3.27247	1.43272e-11	3.5988e-10	MT1H	4496
3781	KCNN2|3781	245.46	856.6	87.1338	0.101721	-3.29732	1.42945e-33	3.99451e-31	KCNN2	3781
4494	MT1F|4494	3563.89	12439.2	1264.58	0.10166	-3.29817	8.8679e-15	3.34079e-13	MT1F	4494
400258	C14orf180|400258	47.7328	167.631	16.6711	0.0994509	-3.32987	2.26914e-18	1.30072e-16	C14orf180	400258
84189	SLITRK6|84189	12.1938	43.1478	4.17457	0.0967505	-3.36959	9.13348e-08	1.26648e-06	SLITRK6	84189
11318	GPR182|11318	52.1833	186.265	17.4471	0.0936683	-3.41629	1.54585e-25	1.75721e-23	GPR182	11318
84870	RSPO3|84870	81.5314	292.984	26.751	0.0913055	-3.45315	1.31793e-34	4.07951e-32	RSPO3	84870
5199	CFP|5199	536.429	1944.67	171.6	0.088241	-3.50241	1.29744e-80	2.37313e-77	CFP	5199
1621	DBH|1621	531.135	1934.1	167.672	0.0866927	-3.52795	5.50928e-46	3.35899e-43	DBH	1621
147372	CCBE1|147372	57.7445	210.868	18.0751	0.0857175	-3.54427	1.62951e-28	2.56139e-26	CCBE1	147372
57817	HAMP|57817	8654.98	31615	2706.77	0.0856167	-3.54596	1.00532e-18	6.056e-17	HAMP	57817
7433	VIPR1|7433	408.418	1502.67	124.933	0.0831404	-3.58831	3.47493e-89	1.16526e-85	VIPR1	7433
170392	OIT3|170392	1263.15	4664.2	382.047	0.0819105	-3.60981	2.00912e-82	5.05294e-79	OIT3	170392
1129	CHRM2|1129	4.45251	16.5432	1.3202	0.0798034	-3.64741	0.000333052	0.00200689	CHRM2	1129
723961	INS-IGF2|723961	1801.73	6779.73	512.09	0.0755325	-3.72676	6.59916e-37	2.4588e-34	INS-IGF2	723961
8074	FGF23|8074	11.6004	43.9727	3.21384	0.0730872	-3.77424	2.4029e-07	3.08528e-06	FGF23	8074
5816	PVALB|5816	16.9006	64.3121	4.61777	0.0718025	-3.79982	5.88683e-11	1.36928e-09	PVALB	5816
131873	COL6A6|131873	19.5093	74.4606	5.2732	0.0708186	-3.81973	2.2005e-13	6.96132e-12	COL6A6	131873
10584	COLEC10|10584	386.015	1484.99	101.306	0.0682198	-3.87366	1.42918e-103	7.18878e-100	COLEC10	10584
1592	CYP26A1|1592	360.063	1398.09	91.1446	0.0651923	-3.93915	2.69745e-12	7.4653e-11	CYP26A1	1592
91937	TIMD4|91937	88.4362	344.439	22.1142	0.0642035	-3.9612	1.38323e-16	6.44227e-15	TIMD4	91937
8547	FCN3|8547	1799.12	7011.22	448.837	0.0640169	-3.9654	4.06818e-67	4.09259e-64	FCN3	8547
9547	CXCL14|9547	528.401	2087.31	124.538	0.0596642	-4.06699	5.6224e-82	1.13123e-78	CXCL14	9547
6368	CCL23|6368	21.7658	86.3357	5.03789	0.0583523	-4.09907	4.68655e-18	2.58338e-16	CCL23	6368
5858	PZP|5858	1455.63	5795.26	331.374	0.0571802	-4.12834	2.15536e-17	1.08686e-15	PZP	5858
168667	BMPER|168667	125.733	518.516	23.9763	0.0462402	-4.43471	8.37942e-76	1.12396e-72	BMPER	168667
1393	CRHBP|1393	951.591	3931.73	179.534	0.0456629	-4.45283	1.03074e-113	1.03692e-109	CRHBP	1393
9348	NDST3|9348	16.9885	70.7004	3.07348	0.0434719	-4.52377	1.91987e-17	9.76502e-16	NDST3	9348
2658	GDF2|2658	188.761	790.545	32.8586	0.0415645	-4.5885	2.68079e-92	1.07875e-88	GDF2	2658
2220	FCN2|2220	636.002	2723.58	95.1775	0.0349457	-4.83874	3.5799e-126	7.20276e-122	FCN2	2220
8685	MARCO|8685	1078.99	4621.9	161.131	0.0348624	-4.84218	1.69104e-61	1.41766e-58	MARCO	8685
55576	STAB2|55576	351.774	1509.09	51.95	0.0344246	-4.86042	6.65977e-78	1.11662e-74	STAB2	55576
27302	BMP10|27302	15.2919	65.9215	2.1754	0.0329999	-4.92139	6.97802e-18	3.75395e-16	BMP10	27302
339390	CLEC4G|339390	813.395	3555.73	102.944	0.0289516	-5.11021	9.53823e-83	2.74156e-79	CLEC4G	339390
51266	CLEC1B|51266	210.587	922.405	26.178	0.0283802	-5.13897	2.07256e-110	1.38999e-106	CLEC1B	51266
10332	CLEC4M|10332	402.649	1766.09	49.4258	0.027986	-5.15915	3.13471e-82	7.00782e-79	CLEC4M	10332

## Sheet: S4_common_up_tumor_DE
*genes up regulated in tumors comparing to cell lines and dysregulated in tumors comparing to non-tumors
GeneID	symbol
10990	LILRB5
11082	ESM1
11185	INMT
11326	VSIG4
114132	SIGLEC11
127	ADH4
131669	UROC1
1378	CR1
1393	CRHBP
1464	CSPG4
1558	CYP2C8
170392	OIT3
202151	RANBP3L
2306	FOXD2
2662	GDF10
2998	GYS2
319	APOF
3479	IGF1
353514	LILRA5
4018	LPA
441666	LOC441666
5068	REG3A
5224	PGAM2
55867	SLC22A11
5988	RFPL1
6580	SLC22A1
735	C9
79804	NBLA00301
80157	CWH43
84873	GPR128

## Sheet: S5_common_down_tumor_DE
*genes down regulated in tumors comparing to cell lines and dysregulated in tumors comparing to non-tumors
GeneID	symbol
140801	RPL10L
3110	MNX1
389763	FLJ46321
8092	ALX1
